# Supplementary material for: PbrIDD2‐ PbrAPX14 Module Functions in the Ethylene‐Mediated Ripening and Senescence Process of Pear Fruit
Source: Plant Biotechnol J. 2026 Apr 27;24(8):4878–96. doi: 10.1111/pbi.70664 (PMC13387890; doi:10.1111/pbi.70664)
Supplement: Supplementary file 2 — Table S1: Primers used in this study. Table S2: Impact of exogenous 1‐MCP treatment on gene expression profiles in ethylene biosynthetic pathway during 0°C storage of ‘Kolar’ pear. ‘Kolar’ pears were treated with H2O (control) and 1‐MCP before storage at 0°C for 180 days; fruits were sampled every 60 days. Data, adapted from transcriptome assay, represented the mean values of three biological replicates. Table S3: Alternation of gene expression profiles in ethylene biosynthetic pathway after transient overexpression of PbrACO54 gene in ‘Kolar’ pear. ‘Kolar’ pear transformed with the empty pCAMBIA1301 vector was used as the control for the OE fruit. After infiltration, fruits were preserved at 20°C for 5 days before sampling. Data, adapted from transcriptome assay, represented the value of three biological replicates. Table S4: Impact of exogenous 1‐MCP treatment on gene expression profiles in AsA‐GSH cycle during 0°C storage of ‘Kolar’ pear. ‘Kolar’ pears were treated with H2O (control) and 1‐MCP before storage at 0°C for 180 days; fruits were sampled every 60 days. Data, adapted from transcriptome assay, represented the mean values of three biological replicates.| Table S5: Alternation of gene expression profiles in AsA‐GSH cycle after transient overexpression of PbrACO54 gene in ‘Kolar’ pear. ‘Kolar’ pear transformed with the empty pCAMBIA1301 vector was used as the control for the OE fruit. After infiltration, fruits were preserved at 20°C for 5 days before sampling. Data, adapted from transcriptome assay, represented the value of three biological replicates. Table S6: Information on APXs in plants. Table S7: Impact of exogenous 1‐MCP treatment on the differentially expressed TFs during 0°C storage of ‘Kolar’ pear. ‘Kolar’ pears were treated with H2O (control) and 1‐MCP before storage at 0°C for 180 days; fruits were sampled every 60 days. A total of 456 differentially expressed TFs, whose mRNA abundances were consistently higher (or lower) in the 1‐MCP‐treated f [file PBI-24-4878-s002.xlsx]

## Sheet: Table S1
	Table S1 Primers used in this study
	Method/Gene name		Gene ID	Sequence
				Foward sequence		Reverse sequence
	RT-qPCR
		PbrACS1b	Pbr032688.1	F	AAGGCTCGCAAAGAGGCACG	R	AACACCTTCCTGCTCAAACCTTCTG
		PbrACO54	Pbr031954.1	F	GGCCAAGAAATCGACCCCTGT	R	AAACCCAAACTTTCTTCTCCCCAAC
		PbrERF24	Pbr012024.1	F	TGCTAAGAATGAGGTGGCGGG	R	CCACCAGGTCATCCAGCATCC
		PbrERF114	Pbr018333.1	F	GTTTTCTCCATCATCGACGAATTTGT	R	AACGCATAATAGTGCTACTCCCTTGG
		PbrAPX14	Pbr000988.3	F	GCCGAGAAGAACTGTGCTCCTC	R	GCCAACTGGTAGAAGTCAGCGTAA
		PbrIDD2	Pbr006167.1	F	TTAACTACCACGGCAATC	R	ATACACTGGCGAATACAC
		PbrTub	Pbr042345.1	F	TGGGCTTTGCTCCTCTTAC	R	CCTTCGTGCTCATCTTACC
		PbrActin	Pbr024344.1	F	GGAGCTGAGAGATTCCGGTG	R	TACGGTCTGCAATACCTGGGAA
		SlActin-51	Solyc11g005330	F	TGTCCCTATTTACGAGGGTTATGC	R	CAGTTAAATCACGACCAGCAAGAT
		SlCAC	SGN-U314153	F	CCTCCGTTGTGATGTAACTGG	R	ATTGGTGGAAAGTAACATCATCG
	Subcellular localization
		PbrAPX14	Pbr000988.3	F	acgggggactctagaggatccATGCCGATAAGCCGGAAAATCG	R	gctcaccataagcttgtcgacGGCCTCAGCAAACCCG
		PbrIDD2	Pbr006167.1	F	acgggggactctagaggatccATGGGGGAGCTGGATAATTCC	R	gctcaccataagcttgtcgacAATGTTGGGCTTTCTATC
	His-tagged recombinant protein
		PbrAPX14	Pbr000988.3	F	aggcatatggagctcggtaccATGCCGATAAGCCGGAAAATCG	R	agactgcaggtcgacaagcttTTAGGCCTCAGCAAACCCG
		PbrAPX14Cys48Ser		F	aggcatatggagctcggtaccATGCCGATAAGCCGGAAAATCG	R	GAGGAGCAGAGTTCTTC
				F	GAAGAACTCTGCTCCTC	R	agactgcaggtcgacaagcttTTAGGCCTCAGCAAACCCG
		PbrAPX14Cys20Ser & Cys78Phe & Cys184Ala		F	aggcatatggagctcggtaccATGCCGATAAGCCGGAAAATCG	R	CGGTAGGGTAGCTCTTCCCC
				F	GGGGAAGAGCTACCCTACCG	R	agactgcaggtcgacaagcttTTAGGCCTCAGCAAACCCG
				F	aggcatatggagctcggtaccATGCCGATAAGCCGGAAAATCG	R	CAGCCGGGAACCTCATGG
				F	CCATGAGGTTCCCGGCTG	R	agactgcaggtcgacaagcttTTAGGCCTCAGCAAACCCG
				F	aggcatatggagctcggtaccATGCCGATAAGCCGGAAAATCG	R	CGCTCCTTGTGGGACCTTCCC
				F	GGGAAGGTCCCACAAGGAGCG	R	agactgcaggtcgacaagcttTTAGGCCTCAGCAAACCCG
	Function validation in vivo
		Gene overexpression
		PbrAPX14 (GFP tag)	Pbr038163.1	F	gagaacacgggggactctagaATGCCGATAAGCCGGAAAATCG	R	gcccttgctcaccatggatccGGCCTCAGCAAACCCG
		PbrAPX14 (3x Flag tag)	Pbr038163.1	F	gagaacacgggggactctagaATGCCGATAAGCCGGAAAATCG	R	gtccttgtagtccatgtcgacGGCCTCAGCAAACCCG
		PbrIDD2	Pbr006167.1	F	gagaacacgggggactctagaATGGGGGAGCTGGATAATTCC	R	gcccttgctcaccatggatccAATGTTGGGCTTTCTATC
		PbrACO54	Pbr031954.1	F	gagaacacgggggactctagaATGGCGACCTTCCCAGTTGTTGAC	R	gcccttgctcaccatggatccGGTAGTTGCAACAGGGGT
		Gene silence
		PbrAPX14	Pbr000988.3	F	gtgagtaaggttaccgaattcGCCGAGAAGAACTGTGCTCC	R	cgtgagctcggtaccggatccGCCAACTGGTAGAAGTCAGCG
		PbrIDD2	Pbr006167.1	F	gtgagtaaggttaccgaattcTTAACTACCACGGCAATC	R	cgtgagctcggtaccggatccATACACTGGCGAATACAC
	Protein-DNA interaction
		Dual-luciferase reporter assay
		PbrIDD2	Pbr006167.1	F	actagtggatccaaagaattcATGGGGGAGCTGGATAATTCC	R	ctcgagaagctttttgaattcCTAAATGTTGGGCTTTCTATC
		PbrAPX14pro	Pbr000988.3	pro-F	gtcgacggtatcgataagcttAAACGATAGTAAAAGTCTA	pro-R	cgctctagaactagtggatccTGGGAGAAAACAACCAG
		PbrAPX14profrag1	Pbr000988.3	pro-F	gtcgacggtatcgataagcttGATTATTCAATAACAACC	pro-R	cgctctagaactagtggatccTGGGAGAAAACAACCAG
		PbrAPX14promut		pro-F	gtcgacggtatcgataagcttAAACGATAGTAAAAGTCTA	pro-R	ATTATGAAAAAAATTTTCG
				pro-F	CGAAAATTTTTTTCATAAT	pro-R	cgctctagaactagtggatccTGGGAGAAAACAACCAG
		Y1H
		PbrIDD2	Pbr006167.1	F	gccatggaggccagtgaattcaATGGGGGAGCTGGATAATTCC	R	cagctcgagctcgatggatccCTAAATGTTGGGCTTTCTATC
		PbrAPX14pro	Pbr000988.3	pro-F	cttgaattcgagctcggtaccAAACGATAGTAAAAGTCTA	pro-R	atacagagcacatgcctcgagCTTCTTGCATGACC
		PbrAPX14promut		pro-F	cttgaattcgagctcggtaccAAACGATAGTAAAAGTCTA	pro-R	ATTATGAAAAAAATTTTCG
				pro-F	CGAAAATTTTTTTCATAAT	pro-R	atacagagcacatgcctcgagCTTCTTGCATGACC
		ChIP-qPCR
		PbrAPX14pro	Pbr000988.3	pro-F	AAACGATAGTAAAAGTCTA	pro-R	CGGTCATTATTGGAT

## Sheet: Table S2
	Table S2 Impact of exogenous 1-MCP treatment on gene expression profiles in ethylene biosynthetic pathway during 0 ℃ storage of ‘Kolar’ pear
	Gene family/gene ID		Gene annotation												Treatment/storage time (d)/gene expression abundance (FPKM)
															0	Control			1-MCP
			COG class	COG class annotation	GO annotation	KEGG annotation	KEGG pathway annotation	KOG class	KOG class annotation	Pfam annotation	Swiss-Prot annotation	eggNOG class	eggNOG class annotation	NR annotation		60	120	180	60	120	180
	S-adenosylmethionine synthase (SAMS)
		Pbr001686.1	[H]	Coenzyme transport and metabolism	Molecular Function: methionine adenosyltransferase activity (GO:0004478);; Molecular Function: ATP binding (GO:0005524);; Biological Process: S-adenosylmethionine biosynthetic process (GO:0006556);; Biological Process: one-carbon metabolic process (GO:0006730);; Molecular Function: metal ion binding (GO:0046872);;	K00789|0|pxb:103953083|K00789 S-adenosylmethionine synthetase [EC:2.5.1.6] | (RefSeq) S-adenosylmethionine synthase 1	Cysteine and methionine metabolism (ko00270);; Biosynthesis of amino acids (ko01230)	[H]	Coenzyme transport and metabolism	S-adenosylmethionine synthetase, C-terminal domain;; S-adenosylmethionine synthetase, central domain;; S-adenosylmethionine synthetase, N-terminal domain	S-adenosylmethionine synthase 1 OS=Elaeagnus umbellata OX=43233 GN=SAMS1 PE=2 SV=1	H	Coenzyme transport and metabolism	PREDICTED: S-adenosylmethionine synthase 1 [Pyrus x bretschneideri]	15.4645	12.4316	12.5762	9.69637	13.4084	9.18271	6.70775
		Pbr018549.1	[H]	Coenzyme transport and metabolism	Molecular Function: methionine adenosyltransferase activity (GO:0004478);; Molecular Function: ATP binding (GO:0005524);; Biological Process: S-adenosylmethionine biosynthetic process (GO:0006556);; Biological Process: one-carbon metabolic process (GO:0006730);; Molecular Function: metal ion binding (GO:0046872);;	K00789|0|pxb:103944677|K00789 S-adenosylmethionine synthetase [EC:2.5.1.6] | (RefSeq) S-adenosylmethionine synthase 2-like	Cysteine and methionine metabolism (ko00270);; Biosynthesis of amino acids (ko01230)	[H]	Coenzyme transport and metabolism	S-adenosylmethionine synthetase, C-terminal domain;; S-adenosylmethionine synthetase, N-terminal domain;; S-adenosylmethionine synthetase, central domain	S-adenosylmethionine synthase 2 OS=Elaeagnus umbellata OX=43233 GN=SAMS2 PE=2 SV=1	H	Coenzyme transport and metabolism	PREDICTED: S-adenosylmethionine synthase 2-like [Pyrus x bretschneideri]	520.109	657.363	350.832	1268.36	336.382	220.782	345.566
		Pbr020754.1	[H]	Coenzyme transport and metabolism	Molecular Function: methionine adenosyltransferase activity (GO:0004478);; Molecular Function: ATP binding (GO:0005524);; Cellular Component: cytoplasm (GO:0005737);; Biological Process: S-adenosylmethionine biosynthetic process (GO:0006556);; Biological Process: one-carbon metabolic process (GO:0006730);; Molecular Function: metal ion binding (GO:0046872);;	K00789|0|pxb:103965676|K00789 S-adenosylmethionine synthetase [EC:2.5.1.6] | (RefSeq) S-adenosylmethionine synthase 4	Cysteine and methionine metabolism (ko00270);; Biosynthesis of amino acids (ko01230)	[H]	Coenzyme transport and metabolism	S-adenosylmethionine synthetase, C-terminal domain;; S-adenosylmethionine synthetase, central domain;; S-adenosylmethionine synthetase, N-terminal domain	S-adenosylmethionine synthase 4 OS=Populus trichocarpa OX=3694 GN=METK4 PE=2 SV=1	H	Coenzyme transport and metabolism	PREDICTED: S-adenosylmethionine synthase 4 [Pyrus x bretschneideri]	9.62608	10.8924	9.58804	10.7383	2.51781	3.45552	1.29256
		Pbr006002.1	[H]	Coenzyme transport and metabolism	Molecular Function: methionine adenosyltransferase activity (GO:0004478);; Molecular Function: ATP binding (GO:0005524);; Biological Process: S-adenosylmethionine biosynthetic process (GO:0006556);; Biological Process: one-carbon metabolic process (GO:0006730);; Molecular Function: metal ion binding (GO:0046872);;	K00789|0|pxb:103955322|K00789 S-adenosylmethionine synthetase [EC:2.5.1.6] | (RefSeq) S-adenosylmethionine synthase 2-like	Cysteine and methionine metabolism (ko00270);; Biosynthesis of amino acids (ko01230)	[H]	Coenzyme transport and metabolism	S-adenosylmethionine synthetase, C-terminal domain;; S-adenosylmethionine synthetase, central domain;; S-adenosylmethionine synthetase, N-terminal domain	S-adenosylmethionine synthase 2 OS=Elaeagnus umbellata OX=43233 GN=SAMS2 PE=2 SV=1	H	Coenzyme transport and metabolism	PREDICTED: S-adenosylmethionine synthase 2-like [Pyrus x bretschneideri]	0.66028	0.0446482	0.124291	0.22622	0.26256	0.117311	0.378921
		Pbr037756.1	[H]	Coenzyme transport and metabolism	Molecular Function: methionine adenosyltransferase activity (GO:0004478);; Molecular Function: ATP binding (GO:0005524);; Cellular Component: cytoplasm (GO:0005737);; Biological Process: S-adenosylmethionine biosynthetic process (GO:0006556);; Biological Process: one-carbon metabolic process (GO:0006730);; Molecular Function: metal ion binding (GO:0046872);;	K00789|0|pxb:103950307|K00789 S-adenosylmethionine synthetase [EC:2.5.1.6] | (RefSeq) SAMS; S-adenosylmethionine synthase 2-like	Cysteine and methionine metabolism (ko00270);; Biosynthesis of amino acids (ko01230)	[H]	Coenzyme transport and metabolism	S-adenosylmethionine synthetase, C-terminal domain;; S-adenosylmethionine synthetase, central domain;; S-adenosylmethionine synthetase, N-terminal domain	S-adenosylmethionine synthase 2 OS=Elaeagnus umbellata OX=43233 GN=SAMS2 PE=2 SV=1	H	Coenzyme transport and metabolism	PREDICTED: S-adenosylmethionine synthase 2-like [Pyrus x bretschneideri]	120.848	170.309	105.66	245.75	146.347	142.559	111.831
		Pbr006707.1	[H]	Coenzyme transport and metabolism	Molecular Function: methionine adenosyltransferase activity (GO:0004478);; Molecular Function: ATP binding (GO:0005524);; Cellular Component: cytoplasm (GO:0005737);; Biological Process: S-adenosylmethionine biosynthetic process (GO:0006556);; Biological Process: one-carbon metabolic process (GO:0006730);; Molecular Function: metal ion binding (GO:0046872);;	K00789|0|pxb:103955858|K00789 S-adenosylmethionine synthetase [EC:2.5.1.6] | (RefSeq) S-adenosylmethionine synthase 5-like	Cysteine and methionine metabolism (ko00270);; Biosynthesis of amino acids (ko01230)	[H]	Coenzyme transport and metabolism	S-adenosylmethionine synthetase, C-terminal domain;; S-adenosylmethionine synthetase, central domain;; S-adenosylmethionine synthetase, N-terminal domain	S-adenosylmethionine synthase 5 OS=Vitis vinifera OX=29760 GN=METK5 PE=3 SV=1	H	Coenzyme transport and metabolism	PREDICTED: S-adenosylmethionine synthase 5-like [Pyrus x bretschneideri]	2.07709	0.52136	0.248335	0.179069	2.57616	0.900479	1.32689
		Pbr026061.1	[H]	Coenzyme transport and metabolism	Molecular Function: methionine adenosyltransferase activity (GO:0004478);; Molecular Function: ATP binding (GO:0005524);; Biological Process: S-adenosylmethionine biosynthetic process (GO:0006556);; Biological Process: one-carbon metabolic process (GO:0006730);; Molecular Function: metal ion binding (GO:0046872);;	K00789|0|pxb:103928245|K00789 S-adenosylmethionine synthetase [EC:2.5.1.6] | (RefSeq) S-adenosylmethionine synthase 2-like	Cysteine and methionine metabolism (ko00270);; Biosynthesis of amino acids (ko01230)	[H]	Coenzyme transport and metabolism	S-adenosylmethionine synthetase, C-terminal domain;; S-adenosylmethionine synthetase, central domain;; S-adenosylmethionine synthetase, N-terminal domain	S-adenosylmethionine synthase 2 OS=Elaeagnus umbellata OX=43233 GN=SAMS2 PE=2 SV=1	H	Coenzyme transport and metabolism	PREDICTED: S-adenosylmethionine synthase 2-like [Pyrus x bretschneideri]	12.0541	3.69648	2.67439	6.94734	10.3299	6.98713	11.8801
		Pbr008602.1	[H]	Coenzyme transport and metabolism	Molecular Function: methionine adenosyltransferase activity (GO:0004478);; Molecular Function: ATP binding (GO:0005524);; Cellular Component: cytoplasm (GO:0005737);; Biological Process: S-adenosylmethionine biosynthetic process (GO:0006556);; Biological Process: one-carbon metabolic process (GO:0006730);; Molecular Function: metal ion binding (GO:0046872);;	K00789|0|pxb:103956841|K00789 S-adenosylmethionine synthetase [EC:2.5.1.6] | (RefSeq) S-adenosylmethionine synthase 1-like	Cysteine and methionine metabolism (ko00270);; Biosynthesis of amino acids (ko01230)	[H]	Coenzyme transport and metabolism	S-adenosylmethionine synthetase, C-terminal domain;; S-adenosylmethionine synthetase, central domain;; S-adenosylmethionine synthetase, N-terminal domain	S-adenosylmethionine synthase 1 OS=Elaeagnus umbellata OX=43233 GN=SAMS1 PE=2 SV=1	H	Coenzyme transport and metabolism	PREDICTED: S-adenosylmethionine synthase 1-like [Pyrus x bretschneideri]	41.1282	31.3153	46.0714	52.3763	15.0825	27.6044	9.84027
	1-aminocyclopropane-1-carboxylate synthase (ACS)
		Pbr032688.1 (PbrACS1b)	[E]	Amino acid transport and metabolism	Biological Process: ethylene biosynthetic process (GO:0009693);; Biological Process: fruit ripening (GO:0009835);; Molecular Function: 1-aminocyclopropane-1-carboxylate synthase activity (GO:0016847);; Molecular Function: pyridoxal phosphate binding (GO:0030170);; Biological Process: 1-aminocyclopropane-1-carboxylate biosynthetic process (GO:0042218);;	K20772|0|pxb:103933174|K20772 1-aminocyclopropane-1-carboxylate synthase 1/2/6 [EC:4.4.1.14] | (RefSeq) PbACS2; 1-aminocyclopropane-1-carboxylate synthase 1	Cysteine and methionine metabolism (ko00270)	[T]	Signal transduction mechanisms	Aminotransferase class I and II	1-aminocyclopropane-1-carboxylate synthase 1 OS=Prunus mume OX=102107 GN=ACS1 PE=2 SV=1	E	Amino acid transport and metabolism	1-aminocyclopropane-1-carboxylic acid synthase [Pyrus pyrifolia]	0.0986792	0.0694655	0.0813687	1.21709	0.113425	0.0267364	0.233254
		Pbr002233.1	[E]	Amino acid transport and metabolism	Molecular Function: 1-aminocyclopropane-1-carboxylate synthase activity (GO:0016847);; Molecular Function: pyridoxal phosphate binding (GO:0030170);; Biological Process: 1-aminocyclopropane-1-carboxylate biosynthetic process (GO:0042218);; Molecular Function: identical protein binding (GO:0042802);;	K20772|0|pxb:103953381|K20772 1-aminocyclopropane-1-carboxylate synthase 1/2/6 [EC:4.4.1.14] | (RefSeq) 1-aminocyclopropane-1-carboxylate synthase-like	Cysteine and methionine metabolism (ko00270)	[T]	Signal transduction mechanisms	Aminotransferase class I and II	1-aminocyclopropane-1-carboxylate synthase OS=Glycine max OX=3847 GN=ACS1 PE=2 SV=1	E	Amino acid transport and metabolism	PREDICTED: 1-aminocyclopropane-1-carboxylate synthase-like [Pyrus x bretschneideri]	0	0	0.0413513	0.0753934	0	0	0
		Pbr036692.1	[E]	Amino acid transport and metabolism	Molecular Function: 1-aminocyclopropane-1-carboxylate synthase activity (GO:0016847);; Molecular Function: pyridoxal phosphate binding (GO:0030170);; Biological Process: 1-aminocyclopropane-1-carboxylate biosynthetic process (GO:0042218);; Molecular Function: identical protein binding (GO:0042802);;	K20772|0|pxb:103935793|K20772 1-aminocyclopropane-1-carboxylate synthase 1/2/6 [EC:4.4.1.14] | (RefSeq) 1-aminocyclopropane-1-carboxylate synthase-like	Cysteine and methionine metabolism (ko00270)	[T]	Signal transduction mechanisms	Aminotransferase class I and II	1-aminocyclopropane-1-carboxylate synthase OS=Glycine max OX=3847 GN=ACS1 PE=2 SV=1	E	Amino acid transport and metabolism	PREDICTED: 1-aminocyclopropane-1-carboxylate synthase-like [Pyrus x bretschneideri]	0.0352755	0	0	0.164904	0	0	0
		Pbr019797.1	[E]	Amino acid transport and metabolism	Molecular Function: 1-aminocyclopropane-1-carboxylate synthase activity (GO:0016847);; Molecular Function: pyridoxal phosphate binding (GO:0030170);; Biological Process: 1-aminocyclopropane-1-carboxylate biosynthetic process (GO:0042218);;	--	--	[T]	Signal transduction mechanisms	Aminotransferase class I and II	1-aminocyclopropane-1-carboxylate synthase 8 OS=Arabidopsis thaliana OX=3702 GN=ACS8 PE=1 SV=1	E	Amino acid transport and metabolism	PREDICTED: LOW QUALITY PROTEIN: 1-aminocyclopropane-1-carboxylate synthase 8 [Malus domestica]	0	0	0	0	0	0.046368	0
		Pbr019796.1	[E]	Amino acid transport and metabolism	Molecular Function: 1-aminocyclopropane-1-carboxylate synthase activity (GO:0016847);; Molecular Function: pyridoxal phosphate binding (GO:0030170);; Biological Process: 1-aminocyclopropane-1-carboxylate biosynthetic process (GO:0042218);;	--	--	[T]	Signal transduction mechanisms	Aminotransferase class I and II	1-aminocyclopropane-1-carboxylate synthase 8 OS=Arabidopsis thaliana OX=3702 GN=ACS8 PE=1 SV=1	E	Amino acid transport and metabolism	PREDICTED: 1-aminocyclopropane-1-carboxylate synthase 8-like [Pyrus x bretschneideri]	0	0	0	0	0	0	0
		Pbr001095.1	[E]	Amino acid transport and metabolism	Biological Process: ethylene biosynthetic process (GO:0009693);; Biological Process: fruit ripening (GO:0009835);; Molecular Function: 1-aminocyclopropane-1-carboxylate synthase activity (GO:0016847);; Molecular Function: pyridoxal phosphate binding (GO:0030170);; Biological Process: 1-aminocyclopropane-1-carboxylate biosynthetic process (GO:0042218);; Molecular Function: protein homodimerization…	K01762|0|pxb:103952690|K01762 1-aminocyclopropane-1-carboxylate synthase [EC:4.4.1.14] | (RefSeq) 1-aminocyclopropane-1-carboxylate synthase	Cysteine and methionine metabolism (ko00270)	[T]	Signal transduction mechanisms	Aminotransferase class I and II	1-aminocyclopropane-1-carboxylate synthase OS=Malus domestica OX=3750 GN=ACS-1 PE=1 SV=2	E	Amino acid transport and metabolism	PREDICTED: 1-aminocyclopropane-1-carboxylate synthase [Pyrus x bretschneideri]	0	0	0	0	0	0	0
		Pbr007947.1	[E]	Amino acid transport and metabolism	Biological Process: ethylene biosynthetic process (GO:0009693);; Biological Process: fruit ripening (GO:0009835);; Molecular Function: 1-aminocyclopropane-1-carboxylate synthase activity (GO:0016847);; Molecular Function: pyridoxal phosphate binding (GO:0030170);; Biological Process: 1-aminocyclopropane-1-carboxylate biosynthetic process (GO:0042218);;	K20772|0|pxb:103956316|K20772 1-aminocyclopropane-1-carboxylate synthase 1/2/6 [EC:4.4.1.14] | (RefSeq) 1-aminocyclopropane-1-carboxylate synthase 1-like	Cysteine and methionine metabolism (ko00270)	[T]	Signal transduction mechanisms	Aminotransferase class I and II	1-aminocyclopropane-1-carboxylate synthase 1 OS=Prunus mume OX=102107 GN=ACS1 PE=2 SV=1	E	Amino acid transport and metabolism	PREDICTED: 1-aminocyclopropane-1-carboxylate synthase 1-like [Pyrus x bretschneideri]	0.101895	0	0.0542458	0	0.0153897	0.0526089	0.0168285
		Pbr030234.1	[E]	Amino acid transport and metabolism	Biological Process: ethylene biosynthetic process (GO:0009693);; Biological Process: fruit ripening (GO:0009835);; Molecular Function: 1-aminocyclopropane-1-carboxylate synthase activity (GO:0016847);; Molecular Function: pyridoxal phosphate binding (GO:0030170);; Biological Process: 1-aminocyclopropane-1-carboxylate biosynthetic process (GO:0042218);; Molecular Function: protein homodimerization…	--	--	[T]	Signal transduction mechanisms	Aminotransferase class I and II	1-aminocyclopropane-1-carboxylate synthase OS=Malus domestica OX=3750 GN=ACS-1 PE=1 SV=2	E	Amino acid transport and metabolism	PREDICTED: 1-aminocyclopropane-1-carboxylate synthase-like [Pyrus x bretschneideri]	5.49503	207.358	256.881	200.37	4.87107	14.1751	6.87537
		Pbr029245.1	[E]	Amino acid transport and metabolism	Biological Process: biosynthetic process (GO:0009058);; Molecular Function: 1-aminocyclopropane-1-carboxylate synthase activity (GO:0016847);;	--	--	[T]	Signal transduction mechanisms	Aminotransferase class I and II	1-aminocyclopropane-1-carboxylate synthase 8 OS=Arabidopsis thaliana OX=3702 GN=ACS8 PE=1 SV=1	E	Amino acid transport and metabolism	PREDICTED: LOW QUALITY PROTEIN: 1-aminocyclopropane-1-carboxylate synthase 8 [Malus domestica]	0	0	0	0	0	0	0
		Pbr029244.1	[E]	Amino acid transport and metabolism	Molecular Function: 1-aminocyclopropane-1-carboxylate synthase activity (GO:0016847);; Molecular Function: pyridoxal phosphate binding (GO:0030170);; Biological Process: 1-aminocyclopropane-1-carboxylate biosynthetic process (GO:0042218);;	--	--	[T]	Signal transduction mechanisms	Aminotransferase class I and II	1-aminocyclopropane-1-carboxylate synthase 8 OS=Arabidopsis thaliana OX=3702 GN=ACS8 PE=1 SV=1	E	Amino acid transport and metabolism	PREDICTED: 1-aminocyclopropane-1-carboxylate synthase 8-like [Pyrus x bretschneideri]	0	0	0	0	0	0	0
		Pbr032691.1	--	--	Biological Process: ethylene biosynthetic process (GO:0009693);; Biological Process: fruit ripening (GO:0009835);; Molecular Function: 1-aminocyclopropane-1-carboxylate synthase activity (GO:0016847);; Molecular Function: pyridoxal phosphate binding (GO:0030170);; Biological Process: 1-aminocyclopropane-1-carboxylate biosynthetic process (GO:0042218);;	K20772|1.15467e-31|pxb:103933191|K20772 1-aminocyclopropane-1-carboxylate synthase 1/2/6 [EC:4.4.1.14] | (RefSeq) 1-aminocyclopropane-1-carboxylate synthase 1	Cysteine and methionine metabolism (ko00270)	[T]	Signal transduction mechanisms	--	1-aminocyclopropane-1-carboxylate synthase 1 OS=Prunus mume OX=102107 GN=ACS1 PE=2 SV=1	E	Amino acid transport and metabolism	PREDICTED: LOW QUALITY PROTEIN: 1-aminocyclopropane-1-carboxylate synthase 1 [Pyrus x bretschneideri]	0	0	0	0	0	0	0
		Pbr029891.1	[E]	Amino acid transport and metabolism	Biological Process: ethylene biosynthetic process (GO:0009693);; Biological Process: fruit ripening (GO:0009835);; Molecular Function: 1-aminocyclopropane-1-carboxylate synthase activity (GO:0016847);; Molecular Function: pyridoxal phosphate binding (GO:0030170);; Biological Process: 1-aminocyclopropane-1-carboxylate biosynthetic process (GO:0042218);; Molecular Function: protein homodimerization…	--	--	[T]	Signal transduction mechanisms	Aminotransferase class I and II	1-aminocyclopropane-1-carboxylate synthase OS=Malus domestica OX=3750 GN=ACS-1 PE=1 SV=2	E	Amino acid transport and metabolism	PREDICTED: 1-aminocyclopropane-1-carboxylate synthase-like [Pyrus x bretschneideri]	1.88233	69.4628	80.4254	64.9264	2.35809	2.87955	2.33697
		Pbr032690.1	--	--	Molecular Function: catalytic activity (GO:0003824);; Biological Process: biosynthetic process (GO:0009058);;	K20772|2.37076e-60|pxb:103933191|K20772 1-aminocyclopropane-1-carboxylate synthase 1/2/6 [EC:4.4.1.14] | (RefSeq) 1-aminocyclopropane-1-carboxylate synthase 1	Cysteine and methionine metabolism (ko00270)	[T]	Signal transduction mechanisms	Aminotransferase class I and II	1-aminocyclopropane-1-carboxylate synthase 1 OS=Prunus mume OX=102107 GN=ACS1 PE=2 SV=1	E	Amino acid transport and metabolism	PREDICTED: LOW QUALITY PROTEIN: 1-aminocyclopropane-1-carboxylate synthase 1 [Pyrus x bretschneideri]	0	0	0	0	0	0	0
		Pbr007959.1	[E]	Amino acid transport and metabolism	Molecular Function: catalytic activity (GO:0003824);; Biological Process: biosynthetic process (GO:0009058);; Molecular Function: pyridoxal phosphate binding (GO:0030170);;	K20772|1.03571e-102|pxb:103956339|K20772 1-aminocyclopropane-1-carboxylate synthase 1/2/6 [EC:4.4.1.14] | (RefSeq) 1-aminocyclopropane-1-carboxylate synthase 1-like	Cysteine and methionine metabolism (ko00270)	[T]	Signal transduction mechanisms	Aminotransferase class I and II	1-aminocyclopropane-1-carboxylate synthase 1 OS=Prunus mume OX=102107 GN=ACS1 PE=2 SV=1	E	Amino acid transport and metabolism	PREDICTED: 1-aminocyclopropane-1-carboxylate synthase 1-like, partial [Pyrus x bretschneideri]	0	0	0	0	0	0	0
		Pbr015575.1	[E]	Amino acid transport and metabolism	Molecular Function: 1-aminocyclopropane-1-carboxylate synthase activity (GO:0016847);; Molecular Function: pyridoxal phosphate binding (GO:0030170);; Biological Process: 1-aminocyclopropane-1-carboxylate biosynthetic process (GO:0042218);;	K01762|0|pxb:103943957|K01762 1-aminocyclopropane-1-carboxylate synthase [EC:4.4.1.14] | (RefSeq) 1-aminocyclopropane-1-carboxylate synthase 7	Cysteine and methionine metabolism (ko00270)	[T]	Signal transduction mechanisms	Aminotransferase class I and II;; Beta-eliminating lyase	1-aminocyclopropane-1-carboxylate synthase 7 OS=Arabidopsis thaliana OX=3702 GN=ACS7 PE=1 SV=1	E	Amino acid transport and metabolism	PREDICTED: 1-aminocyclopropane-1-carboxylate synthase 7 [Pyrus x bretschneideri]	0.784346	3.56693	0.0934066	8.88522	9.57521	0.521553	10.3582
	1-aminocyclopropane-1-carboxylate oxidase (ACO)
		Pbr023061.1	--	--	Molecular Function: oxidoreductase activity (GO:0016491);; Molecular Function: metal ion binding (GO:0046872);; Biological Process: oxidation-reduction process (GO:0055114);;	--	--	[QR]	Secondary metabolites biosynthesis, transport and catabolism;; General function prediction only	--	Deacetoxyvindoline 4-hydroxylase OS=Catharanthus roseus OX=4058 GN=D4H PE=1 SV=2	S	Function unknown	PREDICTED: 1-aminocyclopropane-1-carboxylate oxidase homolog 1-like [Pyrus x bretschneideri]	0.140064	0.30231	0	0.308561	0.202653	0	0
		Pbr025295.1	[Q]	Secondary metabolites biosynthesis, transport and catabolism	Molecular Function: dioxygenase activity (GO:0051213);;	--	--	[QR]	Secondary metabolites biosynthesis, transport and catabolism;; General function prediction only	2OG-Fe(II) oxygenase superfamily;; non-haem dioxygenase in morphine synthesis N-terminal	1-aminocyclopropane-1-carboxylate oxidase homolog 1 OS=Arabidopsis thaliana OX=3702 GN=At1g06620 PE=2 SV=1	S	Function unknown	PREDICTED: 1-aminocyclopropane-1-carboxylate oxidase homolog 1-like [Pyrus x bretschneideri]	3.31177	2.16759	2.04356	3.52647	4.54194	2.77414	4.15671
		Pbr025338.1	[Q]	Secondary metabolites biosynthesis, transport and catabolism	Molecular Function: metal ion binding (GO:0046872);; Molecular Function: dioxygenase activity (GO:0051213);; Biological Process: oxidation-reduction process (GO:0055114);;	--	--	[QR]	Secondary metabolites biosynthesis, transport and catabolism;; General function prediction only	non-haem dioxygenase in morphine synthesis N-terminal;; 2OG-Fe(II) oxygenase superfamily	1-aminocyclopropane-1-carboxylate oxidase homolog 11 OS=Arabidopsis thaliana OX=3702 GN=At5g59530 PE=2 SV=1	S	Function unknown	PREDICTED: 1-aminocyclopropane-1-carboxylate oxidase homolog 11-like [Pyrus x bretschneideri]	0	0	0	0	0	0	0
		Pbr023056.1	[Q]	Secondary metabolites biosynthesis, transport and catabolism	Molecular Function: dioxygenase activity (GO:0051213);;	--	--	[QR]	Secondary metabolites biosynthesis, transport and catabolism;; General function prediction only	non-haem dioxygenase in morphine synthesis N-terminal;; 2OG-Fe(II) oxygenase superfamily	1-aminocyclopropane-1-carboxylate oxidase homolog 1 OS=Arabidopsis thaliana OX=3702 GN=At1g06620 PE=2 SV=1	S	Function unknown	PREDICTED: 1-aminocyclopropane-1-carboxylate oxidase homolog 1-like [Pyrus x bretschneideri]	102.343	136.319	71.6541	263.943	76.0757	69.4748	63.5672
		Pbr011115.1	--	--	--	--	--	[T]	Signal transduction mechanisms	--	Probable LRR receptor-like serine/threonine-protein kinase RKF3 OS=Arabidopsis thaliana OX=3702 GN=RKF3 PE=2 SV=1	T	Signal transduction mechanisms	PREDICTED: 1-aminocyclopropane-1-carboxylate oxidase homolog 6-like [Pyrus x bretschneideri]	0	0	0	0	0	0	0
		Pbr023062.1	[Q]	Secondary metabolites biosynthesis, transport and catabolism	Molecular Function: oxidoreductase activity (GO:0016491);; Molecular Function: metal ion binding (GO:0046872);; Biological Process: oxidation-reduction process (GO:0055114);;	--	--	[QR]	Secondary metabolites biosynthesis, transport and catabolism;; General function prediction only	2OG-Fe(II) oxygenase superfamily;; non-haem dioxygenase in morphine synthesis N-terminal	1-aminocyclopropane-1-carboxylate oxidase homolog 3 OS=Arabidopsis thaliana OX=3702 GN=At1g06650 PE=2 SV=1	S	Function unknown	PREDICTED: 1-aminocyclopropane-1-carboxylate oxidase homolog 1-like [Pyrus x bretschneideri]	36.3783	5.2116	2.06889	18.0479	6.06378	2.53427	16.6907
		Pbr001100.1	[Q]	Secondary metabolites biosynthesis, transport and catabolism	Molecular Function: oxidoreductase activity (GO:0016491);; Molecular Function: metal ion binding (GO:0046872);; Biological Process: oxidation-reduction process (GO:0055114);;	--	--	[QR]	Secondary metabolites biosynthesis, transport and catabolism;; General function prediction only	non-haem dioxygenase in morphine synthesis N-terminal;; 2OG-Fe(II) oxygenase superfamily	1-aminocyclopropane-1-carboxylate oxidase homolog 1 OS=Arabidopsis thaliana OX=3702 GN=At1g06620 PE=2 SV=1	S	Function unknown	PREDICTED: 1-aminocyclopropane-1-carboxylate oxidase homolog 1-like [Pyrus x bretschneideri]	14.8205	11.012	14.38	11.1584	21.5306	20.0897	25.5496
		Pbr005179.1	[Q]	Secondary metabolites biosynthesis, transport and catabolism	Biological Process: ethylene biosynthetic process (GO:0009693);; Molecular Function: 1-aminocyclopropane-1-carboxylate oxidase activity (GO:0009815);; Biological Process: fruit ripening (GO:0009835);; Molecular Function: L-ascorbic acid binding (GO:0031418);; Molecular Function: metal ion binding (GO:0046872);; Biological Process: oxidation-reduction process (GO:0055114);;	K05933|0|pxb:103954990|K05933 aminocyclopropanecarboxylate oxidase [EC:1.14.17.4] | (RefSeq) PbACO2; 1-aminocyclopropane-1-carboxylate oxidase	Cysteine and methionine metabolism (ko00270)	[QR]	Secondary metabolites biosynthesis, transport and catabolism;; General function prediction only	2OG-Fe(II) oxygenase superfamily;; non-haem dioxygenase in morphine synthesis N-terminal	1-aminocyclopropane-1-carboxylate oxidase OS=Prunus mume OX=102107 GN=ACO1 PE=2 SV=1	S	Function unknown	PREDICTED: 1-aminocyclopropane-1-carboxylate oxidase [Pyrus x bretschneideri]	175.853	36.6802	84.6649	54.1633	95.627	126.597	109.256
		Pbr032477.1	[Q]	Secondary metabolites biosynthesis, transport and catabolism	Biological Process: ethylene biosynthetic process (GO:0009693);; Molecular Function: 1-aminocyclopropane-1-carboxylate oxidase activity (GO:0009815);; Molecular Function: metal ion binding (GO:0046872);; Molecular Function: dioxygenase activity (GO:0051213);; Biological Process: oxidation-reduction process (GO:0055114);;	K05933|0|pxb:103933106|K05933 aminocyclopropanecarboxylate oxidase [EC:1.14.17.4] | (RefSeq) 1-aminocyclopropane-1-carboxylate oxidase-like	Cysteine and methionine metabolism (ko00270)	[QR]	Secondary metabolites biosynthesis, transport and catabolism;; General function prediction only	2OG-Fe(II) oxygenase superfamily;; non-haem dioxygenase in morphine synthesis N-terminal	1-aminocyclopropane-1-carboxylate oxidase 5 OS=Arabidopsis thaliana OX=3702 GN=At1g77330 PE=2 SV=1	S	Function unknown	PREDICTED: 1-aminocyclopropane-1-carboxylate oxidase-like [Pyrus x bretschneideri]	0.0522351	0	0.0267998	0	0	0	0
		Pbr001102.1	[Q]	Secondary metabolites biosynthesis, transport and catabolism	Molecular Function: dioxygenase activity (GO:0051213);;	--	--	[QR]	Secondary metabolites biosynthesis, transport and catabolism;; General function prediction only	2OG-Fe(II) oxygenase superfamily;; non-haem dioxygenase in morphine synthesis N-terminal	1-aminocyclopropane-1-carboxylate oxidase homolog 1 OS=Arabidopsis thaliana OX=3702 GN=At1g06620 PE=2 SV=1	S	Function unknown	PREDICTED: 1-aminocyclopropane-1-carboxylate oxidase homolog 1-like [Pyrus x bretschneideri]	0.0648442	0.0720564	0	2.10726	0.861497	0.199586	0.561689
		Pbr015355.1	[Q]	Secondary metabolites biosynthesis, transport and catabolism	Molecular Function: metal ion binding (GO:0046872);; Molecular Function: desacetoxyvindoline 4-hydroxylase activity (GO:0050590);; Biological Process: oxidation-reduction process (GO:0055114);;	--	--	[QR]	Secondary metabolites biosynthesis, transport and catabolism;; General function prediction only	2OG-Fe(II) oxygenase superfamily;; non-haem dioxygenase in morphine synthesis N-terminal	1-aminocyclopropane-1-carboxylate oxidase homolog 1 OS=Arabidopsis thaliana OX=3702 GN=At1g06620 PE=2 SV=1	S	Function unknown	PREDICTED: 1-aminocyclopropane-1-carboxylate oxidase homolog 4-like [Pyrus x bretschneideri]	0	0	0	0	0	0	0
		Pbr031954.1 (PbrACO54)	[Q]	Secondary metabolites biosynthesis, transport and catabolism	Biological Process: ethylene biosynthetic process (GO:0009693);; Molecular Function: 1-aminocyclopropane-1-carboxylate oxidase activity (GO:0009815);; Biological Process: fruit ripening (GO:0009835);; Molecular Function: L-ascorbic acid binding (GO:0031418);; Molecular Function: metal ion binding (GO:0046872);; Biological Process: oxidation-reduction process (GO:0055114);;	K05933|0|pxb:103948231|K05933 aminocyclopropanecarboxylate oxidase [EC:1.14.17.4] | (RefSeq) ACO, PbACO1; 1-aminocyclopropane-1-carboxylate oxidase 1	Cysteine and methionine metabolism (ko00270)	[QR]	Secondary metabolites biosynthesis, transport and catabolism;; General function prediction only	2OG-Fe(II) oxygenase superfamily;; non-haem dioxygenase in morphine synthesis N-terminal	1-aminocyclopropane-1-carboxylate oxidase 1 OS=Malus domestica OX=3750 PE=1 SV=1	S	Function unknown	1-aminocyclopropane-1-carboxylate oxidase 1 [Pyrus x bretschneideri]	18.7329	24855.9	27985.6	16428.9	133.839	45.4558	104.564
		Pbr009018.1	[Q]	Secondary metabolites biosynthesis, transport and catabolism	Molecular Function: metal ion binding (GO:0046872);; Molecular Function: dioxygenase activity (GO:0051213);; Biological Process: oxidation-reduction process (GO:0055114);;	--	--	[QR]	Secondary metabolites biosynthesis, transport and catabolism;; General function prediction only	2OG-Fe(II) oxygenase superfamily;; non-haem dioxygenase in morphine synthesis N-terminal	1-aminocyclopropane-1-carboxylate oxidase homolog 1 OS=Arabidopsis thaliana OX=3702 GN=At1g06620 PE=2 SV=1	S	Function unknown	PREDICTED: 1-aminocyclopropane-1-carboxylate oxidase homolog 1-like [Pyrus x bretschneideri]	0	0	0	0	0.0879915	0	0
		Pbr015354.1	[Q]	Secondary metabolites biosynthesis, transport and catabolism	--	--	--	[QR]	Secondary metabolites biosynthesis, transport and catabolism;; General function prediction only	non-haem dioxygenase in morphine synthesis N-terminal;; 2OG-Fe(II) oxygenase superfamily	1-aminocyclopropane-1-carboxylate oxidase homolog 4 OS=Arabidopsis thaliana OX=3702 GN=At1g03400 PE=2 SV=1	S	Function unknown	PREDICTED: 1-aminocyclopropane-1-carboxylate oxidase homolog 4-like [Pyrus x bretschneideri]	0	0	0	0	0	0	0
		Pbr023055.1	[Q]	Secondary metabolites biosynthesis, transport and catabolism	--	--	--	[QR]	Secondary metabolites biosynthesis, transport and catabolism;; General function prediction only	2OG-Fe(II) oxygenase superfamily;; non-haem dioxygenase in morphine synthesis N-terminal	1-aminocyclopropane-1-carboxylate oxidase homolog 1 OS=Arabidopsis thaliana OX=3702 GN=At1g06620 PE=2 SV=1	S	Function unknown	PREDICTED: 1-aminocyclopropane-1-carboxylate oxidase homolog 1-like [Pyrus x bretschneideri]	11.5951	12.9421	6.91755	34.1613	2.65158	1.14756	1.58502
		Pbr025340.1	[Q]	Secondary metabolites biosynthesis, transport and catabolism	Molecular Function: metal ion binding (GO:0046872);; Molecular Function: dioxygenase activity (GO:0051213);;	--	--	[QR]	Secondary metabolites biosynthesis, transport and catabolism;; General function prediction only	2OG-Fe(II) oxygenase superfamily	1-aminocyclopropane-1-carboxylate oxidase homolog 1 OS=Arabidopsis thaliana OX=3702 GN=At1g06620 PE=2 SV=1	S	Function unknown	PREDICTED: 1-aminocyclopropane-1-carboxylate oxidase homolog 3-like [Pyrus x bretschneideri]	1.09021	0.536344	1.10226	0.806119	0.451626	1.30031	0.983326
		Pbr023057.1	[Q]	Secondary metabolites biosynthesis, transport and catabolism	Molecular Function: oxidoreductase activity (GO:0016491);; Molecular Function: metal ion binding (GO:0046872);; Biological Process: oxidation-reduction process (GO:0055114);;	--	--	[QR]	Secondary metabolites biosynthesis, transport and catabolism;; General function prediction only	2OG-Fe(II) oxygenase superfamily	1-aminocyclopropane-1-carboxylate oxidase homolog 1 OS=Arabidopsis thaliana OX=3702 GN=At1g06620 PE=2 SV=1	S	Function unknown	PREDICTED: 1-aminocyclopropane-1-carboxylate oxidase homolog 1-like [Pyrus x bretschneideri]	2.98558	1.33741	3.4507	1.41643	7.39502	16.0463	13.702
		Pbr023059.1	[Q]	Secondary metabolites biosynthesis, transport and catabolism	Molecular Function: oxidoreductase activity (GO:0016491);; Molecular Function: metal ion binding (GO:0046872);; Biological Process: oxidation-reduction process (GO:0055114);;	--	--	[QR]	Secondary metabolites biosynthesis, transport and catabolism;; General function prediction only	non-haem dioxygenase in morphine synthesis N-terminal	1-aminocyclopropane-1-carboxylate oxidase homolog 1 OS=Arabidopsis thaliana OX=3702 GN=At1g06620 PE=2 SV=1	S	Function unknown	PREDICTED: 1-aminocyclopropane-1-carboxylate oxidase homolog 1-like [Pyrus x bretschneideri]	1.79236	1.07259	3.21906	1.05092	4.76273	15.5207	11.4167
		Pbr001103.1	[Q]	Secondary metabolites biosynthesis, transport and catabolism	Molecular Function: metal ion binding (GO:0046872);; Molecular Function: dioxygenase activity (GO:0051213);; Biological Process: oxidation-reduction process (GO:0055114);;	--	--	[QR]	Secondary metabolites biosynthesis, transport and catabolism;; General function prediction only	non-haem dioxygenase in morphine synthesis N-terminal;; 2OG-Fe(II) oxygenase superfamily	1-aminocyclopropane-1-carboxylate oxidase homolog 1 OS=Arabidopsis thaliana OX=3702 GN=At1g06620 PE=2 SV=1	S	Function unknown	PREDICTED: 1-aminocyclopropane-1-carboxylate oxidase homolog 1-like [Malus domestica]	0	0	0	0	0	0	0
		Pbr011114.1	[Q]	Secondary metabolites biosynthesis, transport and catabolism	Molecular Function: metal ion binding (GO:0046872);; Molecular Function: desacetoxyvindoline 4-hydroxylase activity (GO:0050590);; Biological Process: oxidation-reduction process (GO:0055114);;	--	--	[QR]	Secondary metabolites biosynthesis, transport and catabolism;; General function prediction only	2OG-Fe(II) oxygenase superfamily;; non-haem dioxygenase in morphine synthesis N-terminal	1-aminocyclopropane-1-carboxylate oxidase homolog 1 OS=Arabidopsis thaliana OX=3702 GN=At1g06620 PE=2 SV=1	S	Function unknown	PREDICTED: 1-aminocyclopropane-1-carboxylate oxidase homolog 1-like [Pyrus x bretschneideri]	0	0	0.127242	0	0.0709243	0	0.0224694
		Pbr005721.1	[Q]	Secondary metabolites biosynthesis, transport and catabolism	Molecular Function: metal ion binding (GO:0046872);; Molecular Function: desacetoxyvindoline 4-hydroxylase activity (GO:0050590);; Biological Process: oxidation-reduction process (GO:0055114);;	--	--	[QR]	Secondary metabolites biosynthesis, transport and catabolism;; General function prediction only	2OG-Fe(II) oxygenase superfamily;; non-haem dioxygenase in morphine synthesis N-terminal	1-aminocyclopropane-1-carboxylate oxidase homolog 1 OS=Arabidopsis thaliana OX=3702 GN=At1g06620 PE=2 SV=1	S	Function unknown	PREDICTED: 1-aminocyclopropane-1-carboxylate oxidase homolog 4-like [Pyrus x bretschneideri]	0	0	0	0	0	0	0
		Pbr009015.1	[Q]	Secondary metabolites biosynthesis, transport and catabolism	Molecular Function: iron ion binding (GO:0005506);; Molecular Function: dioxygenase activity (GO:0051213);; Biological Process: oxidation-reduction process (GO:0055114);;	--	--	[QR]	Secondary metabolites biosynthesis, transport and catabolism;; General function prediction only	non-haem dioxygenase in morphine synthesis N-terminal;; 2OG-Fe(II) oxygenase superfamily	1-aminocyclopropane-1-carboxylate oxidase homolog 1 OS=Arabidopsis thaliana OX=3702 GN=At1g06620 PE=2 SV=1	S	Function unknown	PREDICTED: 1-aminocyclopropane-1-carboxylate oxidase homolog 1-like, partial [Pyrus x bretschneideri]	0	0	0	0	0	0	0
		Pbr000093.1	[Q]	Secondary metabolites biosynthesis, transport and catabolism	Biological Process: ethylene biosynthetic process (GO:0009693);; Molecular Function: 1-aminocyclopropane-1-carboxylate oxidase activity (GO:0009815);; Biological Process: fruit ripening (GO:0009835);; Molecular Function: L-ascorbic acid binding (GO:0031418);; Molecular Function: metal ion binding (GO:0046872);; Biological Process: oxidation-reduction process (GO:0055114);;	K05933|0|pxb:103946813|K05933 aminocyclopropanecarboxylate oxidase [EC:1.14.17.4] | (RefSeq) 1-aminocyclopropane-1-carboxylate oxidase 2	Cysteine and methionine metabolism (ko00270)	[QR]	Secondary metabolites biosynthesis, transport and catabolism;; General function prediction only	2OG-Fe(II) oxygenase superfamily;; non-haem dioxygenase in morphine synthesis N-terminal	1-aminocyclopropane-1-carboxylate oxidase 2 OS=Malus domestica OX=3750 GN=ACO2 PE=2 SV=1	S	Function unknown	PREDICTED: 1-aminocyclopropane-1-carboxylate oxidase 2 [Pyrus x bretschneideri]	9.618	73.1835	42.864	3.78464	13.0264	24.3686	7.10596
		Pbr039488.1	[Q]	Secondary metabolites biosynthesis, transport and catabolism	Biological Process: ethylene biosynthetic process (GO:0009693);; Molecular Function: 1-aminocyclopropane-1-carboxylate oxidase activity (GO:0009815);; Molecular Function: metal ion binding (GO:0046872);; Molecular Function: dioxygenase activity (GO:0051213);; Biological Process: oxidation-reduction process (GO:0055114);;	K05933|0|pxb:103937371|K05933 aminocyclopropanecarboxylate oxidase [EC:1.14.17.4] | (RefSeq) 1-aminocyclopropane-1-carboxylate oxidase 5-like	Cysteine and methionine metabolism (ko00270)	[QR]	Secondary metabolites biosynthesis, transport and catabolism;; General function prediction only	2OG-Fe(II) oxygenase superfamily;; non-haem dioxygenase in morphine synthesis N-terminal	1-aminocyclopropane-1-carboxylate oxidase 5 OS=Arabidopsis thaliana OX=3702 GN=At1g77330 PE=2 SV=1	S	Function unknown	PREDICTED: 1-aminocyclopropane-1-carboxylate oxidase 5-like [Pyrus x bretschneideri]	0.0476568	0	0	0	0	0	0
		Pbr023060.1	[Q]	Secondary metabolites biosynthesis, transport and catabolism	Molecular Function: oxidoreductase activity (GO:0016491);; Molecular Function: metal ion binding (GO:0046872);; Biological Process: oxidation-reduction process (GO:0055114);;	--	--	[QR]	Secondary metabolites biosynthesis, transport and catabolism;; General function prediction only	2OG-Fe(II) oxygenase superfamily;; non-haem dioxygenase in morphine synthesis N-terminal	1-aminocyclopropane-1-carboxylate oxidase homolog 1 OS=Arabidopsis thaliana OX=3702 GN=At1g06620 PE=2 SV=1	S	Function unknown	PREDICTED: 1-aminocyclopropane-1-carboxylate oxidase homolog 1-like [Malus domestica]	0	3.53477	3.85266	0.633857	3.78204	4.53575	0.166853
		Pbr008818.1	[Q]	Secondary metabolites biosynthesis, transport and catabolism	--	--	--	[QR]	Secondary metabolites biosynthesis, transport and catabolism;; General function prediction only	2OG-Fe(II) oxygenase superfamily;; non-haem dioxygenase in morphine synthesis N-terminal	1-aminocyclopropane-1-carboxylate oxidase homolog 1 OS=Arabidopsis thaliana OX=3702 GN=At1g06620 PE=2 SV=1	S	Function unknown	PREDICTED: 1-aminocyclopropane-1-carboxylate oxidase homolog 1-like [Pyrus x bretschneideri]	0	0.0997913	0	0.0328938	0	0.298638	0.0624389
		Pbr005719.1	[Q]	Secondary metabolites biosynthesis, transport and catabolism	--	--	--	[QR]	Secondary metabolites biosynthesis, transport and catabolism;; General function prediction only	2OG-Fe(II) oxygenase superfamily;; non-haem dioxygenase in morphine synthesis N-terminal	1-aminocyclopropane-1-carboxylate oxidase homolog 1 OS=Arabidopsis thaliana OX=3702 GN=At1g06620 PE=2 SV=1	S	Function unknown	PREDICTED: 1-aminocyclopropane-1-carboxylate oxidase homolog 4-like [Pyrus x bretschneideri]	0	0	0	0	0	0	0
		Pbr012110.1	[Q]	Secondary metabolites biosynthesis, transport and catabolism	Molecular Function: oxidoreductase activity (GO:0016491);; Molecular Function: metal ion binding (GO:0046872);; Biological Process: oxidation-reduction process (GO:0055114);;	--	--	[QR]	Secondary metabolites biosynthesis, transport and catabolism;; General function prediction only	2OG-Fe(II) oxygenase superfamily;; non-haem dioxygenase in morphine synthesis N-terminal	1-aminocyclopropane-1-carboxylate oxidase homolog 4 OS=Arabidopsis thaliana OX=3702 GN=At1g03400 PE=2 SV=1	S	Function unknown	PREDICTED: 1-aminocyclopropane-1-carboxylate oxidase homolog 4-like [Pyrus x bretschneideri]	3.53147	6.81537	9.484	3.98538	16.6178	26.8323	17.5241
		Pbr011116.1	[Q]	Secondary metabolites biosynthesis, transport and catabolism	Molecular Function: oxidoreductase activity (GO:0016491);; Molecular Function: metal ion binding (GO:0046872);; Biological Process: oxidation-reduction process (GO:0055114);;	--	--	[QR]	Secondary metabolites biosynthesis, transport and catabolism;; General function prediction only	non-haem dioxygenase in morphine synthesis N-terminal;; 2OG-Fe(II) oxygenase superfamily;; PPR repeat;; PPR repeat family	1-aminocyclopropane-1-carboxylate oxidase homolog 12 OS=Arabidopsis thaliana OX=3702 GN=At5g59540 PE=2 SV=1	S	Function unknown	PREDICTED: 1-aminocyclopropane-1-carboxylate oxidase homolog 1-like [Pyrus x bretschneideri]	0	0	0.01586	0	0.0266319	0.0259009	0
		Pbr012109.1	[Q]	Secondary metabolites biosynthesis, transport and catabolism	--	--	--	[QR]	Secondary metabolites biosynthesis, transport and catabolism;; General function prediction only	2OG-Fe(II) oxygenase superfamily;; non-haem dioxygenase in morphine synthesis N-terminal	1-aminocyclopropane-1-carboxylate oxidase homolog 1 OS=Arabidopsis thaliana OX=3702 GN=At1g06620 PE=2 SV=1	S	Function unknown	PREDICTED: 1-aminocyclopropane-1-carboxylate oxidase homolog 4-like [Pyrus x bretschneideri]	80.0967	113.707	113.067	154.326	103.289	122.929	105.757
		Pbr015589.1	[Q]	Secondary metabolites biosynthesis, transport and catabolism	Molecular Function: metal ion binding (GO:0046872);; Molecular Function: dioxygenase activity (GO:0051213);; Biological Process: oxidation-reduction process (GO:0055114);;	K05933|0|pxb:103943975|K05933 aminocyclopropanecarboxylate oxidase [EC:1.14.17.4] | (RefSeq) 1-aminocyclopropane-1-carboxylate oxidase 1	Cysteine and methionine metabolism (ko00270)	[QR]	Secondary metabolites biosynthesis, transport and catabolism;; General function prediction only	2OG-Fe(II) oxygenase superfamily;; non-haem dioxygenase in morphine synthesis N-terminal	1-aminocyclopropane-1-carboxylate oxidase 1 OS=Arabidopsis thaliana OX=3702 GN=ACO1 PE=2 SV=1	S	Function unknown	PREDICTED: 1-aminocyclopropane-1-carboxylate oxidase 1 [Pyrus x bretschneideri]	0	0	0.114465	0	0	0	0
		Pbr001099.1	[Q]	Secondary metabolites biosynthesis, transport and catabolism	Molecular Function: oxidoreductase activity (GO:0016491);; Molecular Function: metal ion binding (GO:0046872);; Biological Process: oxidation-reduction process (GO:0055114);;	--	--	[QR]	Secondary metabolites biosynthesis, transport and catabolism;; General function prediction only	2OG-Fe(II) oxygenase superfamily;; non-haem dioxygenase in morphine synthesis N-terminal	1-aminocyclopropane-1-carboxylate oxidase homolog 1 OS=Arabidopsis thaliana OX=3702 GN=At1g06620 PE=2 SV=1	S	Function unknown	PREDICTED: 1-aminocyclopropane-1-carboxylate oxidase homolog 1-like [Pyrus x bretschneideri]	0.164019	0	0	0	0.206558	0.23702	0.0235125
		Pbr039492.1	[Q]	Secondary metabolites biosynthesis, transport and catabolism	Biological Process: ethylene biosynthetic process (GO:0009693);; Molecular Function: 1-aminocyclopropane-1-carboxylate oxidase activity (GO:0009815);; Molecular Function: metal ion binding (GO:0046872);; Molecular Function: dioxygenase activity (GO:0051213);; Biological Process: oxidation-reduction process (GO:0055114);;	K05933|0|pxb:103937371|K05933 aminocyclopropanecarboxylate oxidase [EC:1.14.17.4] | (RefSeq) 1-aminocyclopropane-1-carboxylate oxidase 5-like	Cysteine and methionine metabolism (ko00270)	[QR]	Secondary metabolites biosynthesis, transport and catabolism;; General function prediction only	2OG-Fe(II) oxygenase superfamily;; non-haem dioxygenase in morphine synthesis N-terminal	1-aminocyclopropane-1-carboxylate oxidase 5 OS=Arabidopsis thaliana OX=3702 GN=At1g77330 PE=2 SV=1	S	Function unknown	PREDICTED: 1-aminocyclopropane-1-carboxylate oxidase 5-like [Pyrus x bretschneideri]	0	0	0	0	0	0	0
	transcription factor (TF)
		Pbr012024.1.gene	--	--	Molecular Function: DNA binding (GO:0003677);; Molecular Function: transcription factor activity, sequence-specific DNA binding (GO:0003700);; Cellular Component: nucleus (GO:0005634);; Biological Process: regulation of transcription, DNA-templated (GO:0006355);;	K09286|2.52553e-142|pxb:103959375|K09286 EREBP-like factor | (RefSeq) ERF2; ethylene-responsive transcription factor RAP2-3	--	--	--	AP2 domain	Ethylene-responsive transcription factor RAP2-3 OS=Arabidopsis thaliana OX=3702 GN=RAP2-3 PE=1 SV=2	K	Transcription	PREDICTED: ethylene-responsive transcription factor RAP2-3 isoform X1 [Pyrus x bretschneideri]	2.70931	6.81099	5.31649	19.362	0.031377	0.0243773	0.0298215
		Pbr018333.1.gene	--	--	Molecular Function: DNA binding (GO:0003677);; Molecular Function: transcription factor activity, sequence-specific DNA binding (GO:0003700);; Cellular Component: nucleus (GO:0005634);; Biological Process: regulation of transcription, DNA-templated (GO:0006355);;	--	--	--	--	AP2 domain	Ethylene-responsive transcription factor ERF114 OS=Arabidopsis thaliana OX=3702 GN=ERF114 PE=1 SV=1	K	Transcription	PREDICTED: ethylene-responsive transcription factor ERF113-like [Pyrus x bretschneideri]	14.4409	20.5241	23.6684	35.2394	11.5752	14.9909	18.9852

## Sheet: Table S3
	Table S3 Alternation of gene expression profiles in ethylene biosynthetic pathway after transient overexpression of PbrACO54 gene in ‘Kolar’ pear
	Gene family/gene ID		Sample/gene expression abundance (FPKM)
			Control (empty vector)	OE-PbrACO54
	S-adenosylmethionine synthase (SAMS)
		Pbr001686.1	154.661	64.5254
		Pbr018549.1	0	0
		Pbr020754.1	2.87292	5.29823
		Pbr006002.1	3.12823	2.0737
		Pbr037756.1	513.889	299.685
		Pbr006707.1	0.735761	0.141764
		Pbr026061.1	8.98972	4.99139
		Pbr008602.1	88.7624	44.5965
	1-aminocyclopropane-1-carboxylic acid synthase (ACS)
		Pbr032688.1 (PbrACS1b)	3.69337	55.7439
		Pbr002233.1	0.377088	1.347
		Pbr036692.1	0.224953	0.300161
		Pbr019797.1	0	0
		Pbr019796.1	0	0
		Pbr001095.1	0	0
		Pbr007947.1	0	0
		Pbr030234.1	0	0
		Pbr029245.1	0	0
		Pbr029244.1	0	0
		Pbr032691.1	2.40848	2.22229
		Pbr029891.1	0	0
		Pbr032690.1	0	0
		Pbr007959.1	0	0
		Pbr015575.1	0	0
	1-aminocyclopropane-1-carboxylate oxidase (ACO)
		Pbr023061.1	0	0
		Pbr025295.1	0.359053	0
		Pbr025338.1	0	0
		Pbr023056.1	30.9917	42.9069
		Pbr011115.1	0	0
		Pbr023062.1	19.3056	3.78467
		Pbr001100.1	4.05186	1.24343
		Pbr005179.1	275.503	58.2952
		Pbr032477.1	0	0
		Pbr001102.1	0	0
		Pbr015355.1	39.2518	13.5248
		Pbr031954.1 (PbrACO54)	4006.39	204811
		Pbr009018.1	37.8825	11.0788
		Pbr015354.1	0	0
		Pbr023055.1	7.98526	4.38509
		Pbr025340.1	0	0
		Pbr023057.1	93.1266	38.7969
		Pbr023059.1	1.10422	0.311935
		Pbr001103.1	0.079103	0
		Pbr011114.1	0.365935	0
		Pbr005721.1	0	0
		Pbr009015.1	0.291243	0
		Pbr000093.1	0.864277	5.64162
		Pbr039488.1	0	0
		Pbr023060.1	3.32376	2.03574
		Pbr008818.1	0.518364	0
		Pbr005719.1	0	0
		Pbr012110.1	14.829	14.5245
		Pbr011116.1	110.702	182.098
		Pbr012109.1
		Pbr015589.1	0	0
		Pbr001099.1	1.68295	0.070771
		Pbr039492.1	0	0
	transcription factor (TF)
		Pbr012024.1 (PbrERF24)	7.10828	22.4887
		Pbr018333.1 (PbrERF114)	38.3842	51.3173

## Sheet: Table S4
	Table S4 Impact of exogenous 1-MCP treatment on gene expression profiles in AsA-GSH cycle during 0 ℃ storage of ‘Kolar’ pear
	Gene family/gene name		Gene ID	Treatment/storage time (d)/gene expression abundance (FPKM)
				0	Control			1-MCP
					60	120	180	60	120	180
	glutathione reductase (GR)
		PbrGR1	Pbr030956.1	205.818	183.041	194.17	201.872	197.267	213.382	191.063
		PbrGR2	Pbr019547.1	2.33671	1.88623	1.81167	1.1139	1.91028	2.043	2.21919
		PbrGR3	Pbr025294.1	24.837	54.0471	60.916	82.6905	42.6814	50.52	34.0129
		PbrGR4	Pbr009065.1	39.7061	64.1821	65.548	65.2588	63.0834	83.4672	59.4442
	dehydroascorbate reductase (DHAR)
		PbrDHAR1	Pbr026456.1	4.87183	0.443152	0.243713	2.13123	1.35666	0	0.716959
		PbrDHAR2	Pbr032314.1	11.6106	0.774268	0.0921935	2.07566	0.80155	0.15935	0.4534
		PbrDHAR3	Pbr016672.1	17.2506	11.9314	7.15521	29.2843	15.166	5.76721	13.6079
		PbrDHAR4	Pbr024548.1	4.26485	2.46798	2.37929	2.41906	4.48056	3.81036	3.41241
		PbrDHAR5	Pbr038163.1	130.718	41.3657	47.5484	45.2925	70.2045	74.1981	90.173
	ascorbate peroxidase (APX)
		PbrAPX1	Pbr023311.1	0.91105	1.14583	3.1078	2.28885	3.37362	2.84301	2.65737
		PbrAPX2	Pbr033934.1	153.286	20.3844	26.6078	155.436	118.925	78.5798	136.827
		PbrAPX3	Pbr014180.2	9.13432	2.37123	7.03049	5.19461	6.92159	7.60181	9.94755
		PbrAPX4	Pbr020588.1	0.053131	0.263076	0.0665842	0.245813	0.390443	0.0741563	0.10064
		PbrAPX5	Pbr020590.1	0.0711334	0.130434	0.221263	0.435639	0.0709432	0.0473106	0.558046
		PbrAPX6	Pbr020734.1	0.0654542	0.100065	0.0666835	0	0.0873977	0.0325839	0.123368
		PbrAPX7	Pbr020725.1	0.112519	0.0660623	0.115369	0.319141	0.225989	0.050423	0.283112
		PbrAPX8	Pbr008291.1	138.649	35.2392	42.5296	39.2781	52.7933	39.9205	108.314
		PbrAPX9	Pbr034821.1	39.2961	48.6136	51.3864	37.9832	57.9781	60.3565	72.1572
		PbrAPX10	Pbr027845.1	16.9727	33.1411	29.3746	54.8374	14.3523	17.0934	29.7025
		PbrAPX11	Pbr042913.1	0.0418551	0	0.107445	0.0255477	0.173165	0	0.144095
		PbrAPX12	Pbr027136.1	5.1434	1.38726	1.4108	2.81575	1.55549	8.47511	1.75179
		PbrAPX13	Pbr027137.1	17.9199	13.1404	4.35944	2.95653	1.62934	2.31015	11.5909
		PbrAPX14	Pbr000988.3	164.891	36.8833	37.9314	98.7186	96.509	91.4493	111.684
	monodehydroascorbate reductase (MDHAR)
		PbrMDHAR1	Pbr024844.1	4.71103	7.19084	7.1954	6.80821	6.89253	7.76551	7.17726
		PbrMDHAR2	Pbr024419.1	15.2118	9.44045	10.5895	10.487	12.6505	12.822	10.8786
		PbrMDHAR3	Pbr033247.1	0.162217	0.376449	0.131784	0.104267	0.398968	0.0639601	0.140571
		PbrMDHAR4	Pbr033249.1	0.0608403	0.0163293	0.0835408	0.0655403	0.155249	0.0163496	0.340246
		PbrMDHAR5	Pbr017802.1	356.289	443.168	440.923	487.323	402.526	440.566	494.922
		PbrMDHAR6	Pbr007556.1	310.062	297.647	238.048	368.051	337.612	248.044	450.212
		PbrMDHAR7	Pbr017964.1	3.25155	2.74774	2.84901	2.93959	3.50987	3.40167	4.73954
		PbrMDHAR8	Pbr027037.1	17.9427	15.7481	10.8686	25.4508	19.7643	18.214	16.0445

## Sheet: Table S5
	Table S5 Alternation of gene expression profiles in AsA-GSH cycle after transient overexpression of PbrACO54 gene in ‘Kolar’ pear
	Gene family/gene name		Gene ID	Sample/gene expression abundance (FPKM)
				Control (empty vector)	OE-PbrACO54
	glutathione reductase (GR)
		PbrGR1	Pbr030956.1	119.615	117.208
		PbrGR2	Pbr019547.1	48.9371	60.9386
		PbrGR3	Pbr025294.1	26.3811	35.4103
		PbrGR4	Pbr009065.1	51.7902	64.6616
	dehydroascorbate reductase (DHAR)
		PbrDHAR1	Pbr026456.1	8.57982	20.6839
		PbrDHAR2	Pbr032314.1	5.88052	13.0455
		PbrDHAR3	Pbr016672.1	4.24251	3.03071
		PbrDHAR4	Pbr024548.1	2.60033	2.823
		PbrDHAR5	Pbr038163.1	63.1825	74.175
	ascorbate peroxidase (APX)
		PbrAPX1	Pbr023311.1	0	0.226218
		PbrAPX2	Pbr033934.1	638.482	275.562
		PbrAPX3	Pbr014180.2	481.051	301.029
		PbrAPX4	Pbr020588.1	2.4433	1.61119
		PbrAPX5	Pbr020590.1	2.14263	3.62368
		PbrAPX6	Pbr020734.1	18.3003	7.76347
		PbrAPX7	Pbr020725.1	0.546158	1.93949
		PbrAPX8	Pbr008291.1	18.1951	10.3663
		PbrAPX9	Pbr034821.1	29.6193	27.3045
		PbrAPX10	Pbr027845.1	32.2035	53.1494
		PbrAPX11	Pbr042913.1	0.153162	0
		PbrAPX12	Pbr027136.1	51.2957	41.1938
		PbrAPX13	Pbr027137.1	18.3791	52.8381
		PbrAPX14	Pbr000988.3	309.975	259.357
	monodehydroascorbate reductase (MDHAR)
		PbrMDHAR1	Pbr024844.1	5.58024	6.05079
		PbrMDHAR2	Pbr024419.1	14.9948	13.9648
		PbrMDHAR3	Pbr033247.1	0	0
		PbrMDHAR4	Pbr033249.1	0	0
		PbrMDHAR5	Pbr017802.1	287.471	219.009
		PbrMDHAR6	Pbr007556.1	398.503	408.717
		PbrMDHAR7	Pbr017964.1	46.9458	40.7561
		PbrMDHAR8	Pbr027037.1	45.5606	75.2477

## Sheet: Table S6
	Table S6 Information on APXs in plants
		Gene information
		Gene name (subcellular localization)	Gene ID
	P. bretschneideri Rehd.
		PbrAPX1	Pbr023311.1
		PbrAPX2	Pbr033934.1
		PbrAPX3	Pbr014180.2
		PbrAPX4	Pbr020588.1
		PbrAPX5	Pbr020590.1
		PbrAPX6	Pbr020734.1
		PbrAPX7	Pbr020725.1
		PbrAPX8	Pbr008291.1
		PbrAPX9	Pbr034821.1
		PbrAPX10	Pbr027845.1
		PbrAPX11	Pbr042913.1
		PbrAPX12	Pbr027136.1
		PbrAPX13	Pbr027137.1
		PbrAPX14 (cytosol)	Pbr000988.3
	Arabidopsis
		AtAPX1 (cytosol)	AT1G07890
		AtAPX2	AT3G09640
		AtAPX3	AT4G35000
		AtAPX4	AT4G35970
		AtAPX5 (chloroplast)	AT1G77490
		AtAPX6 (chloroplast)	AT4G08390
		AtAPX7	AT4G32320
		AtAPX8	AT4G09010
	Oncidium
		OgAPX (cytosol)	ACJ38537
	Solanum lycopersicum
		SlAPX (cytosol)	Solyc06g005160
	Glycine max
		GmAPX (cytosol)	BAC92739
	Spinacia oleracea
		SoAPX (chloroplast)	D77997.1
	Pisum sativum
		PsAPX (cytosol)	NP_001413945
	Nicotiana tabacum
		NtAPX (chloroplast)	BBJ37023

## Sheet: Table S7
	Table S7 Impact of exogenous 1-MCP treatment on the differentially expressed transcription factors (TFs) during 0 ℃ storage of ‘Kolar’ pear
	Gene ID		Gene family	Treatment/storage time (d)/gene expression abundance (FPKM)
				0	Control			1-MCP
					60	120	180	60	120	180
		Pbr031704.1	Alfin-like	1.11617	2.04034	1.85787	3.66129	1.96549	0.931533	1.26734
		Pbr015291.2	AP2/ERF-AP2	74.7991	169.97	192.143	177.404	20.6515	22.2147	32.379
		Pbr024732.1	AP2/ERF-AP2	0.164465	0.0200795	0	0	2.58944	0.0198132	0.715806
		Pbr033937.1	AP2/ERF-AP2	15.4356	7.46841	13.0372	9.95084	21.4495	42.5926	16.9667
		Pbr000396.1	AP2/ERF-ERF	73.4757	25.4865	12.0741	31.5549	70.0223	28.8703	59.2898
		Pbr000753.1	AP2/ERF-ERF	0.484131	0.89266	1.08177	1.31702	0.153499	0	0.412827
		Pbr001361.1	AP2/ERF-ERF	65.5602	121.1	98.0709	120.595	14.37	14.9547	35.999
		Pbr001362.1	AP2/ERF-ERF	25.3205	29.4238	23.8977	23.8161	12.5428	15.4669	19.2966
		Pbr002083.1	AP2/ERF-ERF	22.788	123.909	118.998	129.579	56.2754	76.7761	17.9692
		Pbr008289.1	AP2/ERF-ERF	4.51016	5.32082	4.68277	5.56032	2.55228	3.71623	3.6067
		Pbr010139.1	AP2/ERF-ERF	0.104286	0	0.543756	0.436068	0.449792	1.05815	6.67976
		Pbr011145.1	AP2/ERF-ERF	55.0337	65.7416	82.2283	51.0463	92.9854	94.0645	103.722
		Pbr012024.1	AP2/ERF-ERF	2.70931	9.18428	5.31649	19.362	0.031377	0.0243773	0.0298215
		Pbr012686.1	AP2/ERF-ERF	1.76673	4.06489	7.32337	0.517127	20.4013	34.3106	5.02933
		Pbr013149.1	AP2/ERF-ERF	12.3911	17.6673	22.3756	43.0779	4.08456	2.00002	3.1781
		Pbr014125.1	AP2/ERF-ERF	1.8086	2.32768	3.36501	1.986	0.903205	0.796229	0.717619
		Pbr015293.1	AP2/ERF-ERF	8.72497	10.921	12.4749	20.9407	1.91004	4.85919	2.29081
		Pbr015698.1	AP2/ERF-ERF	54.502	12.0572	13.7806	12.3606	68.3096	67.9839	50.0285
		Pbr015699.1	AP2/ERF-ERF	26.4407	34.0518	51.2267	6.3419	240.885	264.389	59.149
		Pbr016185.1	AP2/ERF-ERF	0.952525	3.27595	1.35202	1.25021	0.174243	0.33353	0.12215
		Pbr016222.1	AP2/ERF-ERF	25.7487	5.97139	6.45549	6.73775	3.71362	3.46895	3.25978
		Pbr018367.1	AP2/ERF-ERF	0.880672	4.83437	1.85937	7.54137	0.0456393	0.0465134	0.13139
		Pbr019494.1	AP2/ERF-ERF	2.2079	5.9194	16.7241	3.97646	2.99092	6.04393	3.71161
		Pbr020024.1	AP2/ERF-ERF	0.799912	66.5243	5.45557	15.2419	0.387147	0	3.31751
		Pbr021011.1	AP2/ERF-ERF	0.767625	3.46344	2.4257	1.52582	1.61976	1.62502	0.291606
		Pbr023044.1	AP2/ERF-ERF	1.76079	6.33619	11.478	8.98937	0.0592849	0	0.289305
		Pbr023636.1	AP2/ERF-ERF	0	0.878462	3.04883	3.3426	0.173333	0.580987	0.0687411
		Pbr023899.1	AP2/ERF-ERF	14.6269	5.61983	6.02647	4.69261	1.17976	1.22368	1.20982
		Pbr024123.1	AP2/ERF-ERF	3.9718	32.3383	25.8446	19.8291	13.9854	15.1081	8.1371
		Pbr025174.1	AP2/ERF-ERF	79.5793	18.5969	18.5485	34.5287	27.4906	39.3189	34.7607
		Pbr027423.1	AP2/ERF-ERF	0.724551	3.71801	1.85512	6.76078	0.122918	0.0819713	0.0888776
		Pbr030451.1	AP2/ERF-ERF	0.149313	1.18227	6.99538	1.03529	0	1.12426	0.208016
		Pbr030542.1	AP2/ERF-ERF	0.146758	2.88721	6.35681	3.49224	0	0	0.254037
		Pbr030932.1	AP2/ERF-ERF	1.83968	0.655876	0.743974	1.3961	0.0788411	0	0.133307
		Pbr037846.1	AP2/ERF-ERF	1.85602	1.93801	6.65445	7.34037	5.7767	12.9206	20.5527
		Pbr013715.1	AP2/ERF-RAV	0	0.7733	11.8322	0.617796	0	0	0
		Pbr030636.1	AP2/ERF-RAV	0	5.38998	5.13738	1.8743	0	0	0
		Pbr003138.1	AUX/IAA	2.02428	0.591289	1.17025	0.544058	1.4608	1.44336	4.50974
		Pbr004645.1	AUX/IAA	0.09313	0.131841	0.0456825	0.0542398	0.264431	1.05801	0.38121
		Pbr014718.1	AUX/IAA	3.7911	11.838	14.6242	64.6946	2.09071	13.7341	14.0521
		Pbr015482.2	AUX/IAA	107.97	75.616	39.9007	114.333	24.0658	9.31176	100.059
		Pbr016982.1	AUX/IAA	0	2.24355	5.78094	0.938873	0.533705	0.32664	0.395915
		Pbr019155.1	AUX/IAA	0.282765	4.30691	4.28141	6.18445	0.211871	0	0.337525
		Pbr025290.1	AUX/IAA	381.033	53.4664	36.4822	17.1469	254.42	272.977	438.504
		Pbr029750.1	AUX/IAA	35.6477	23.457	28.7569	28.618	29.7402	65.6171	44.0702
		Pbr013136.1	B3	7.09269	12.5617	12.9806	6.22252	2.13761	4.51566	2.93423
		Pbr014639.1	B3	10.1072	11.277	12.1291	6.88597	12.5065	18.2369	14.2062
		Pbr019382.1	B3	10.8348	2.91867	0.263662	1.92348	0.047678	0	0.229414
		Pbr025131.1	B3	7.06581	9.96264	7.28756	9.43284	4.59081	6.36795	3.69978
		Pbr027478.1	B3	9.03148	8.04914	13.6372	7.71648	5.96702	3.51807	3.3433
		Pbr030439.1	B3	1.5713	0.774328	0.474515	0.610335	1.07461	0.985589	2.27626
		Pbr034625.1	B3	9.35299	3.36563	4.51361	3.21463	7.72723	7.89882	6.93853
		Pbr039417.1	B3	10.9246	5.1949	4.57966	5.39503	8.03289	9.73277	9.65152
		Pbr000415.1	B3-ARF	19.4113	5.30473	7.66396	5.03966	11.5224	17.4387	10.1055
		Pbr010126.1	B3-ARF	3.78448	0.737165	1.53983	0.454262	1.08828	2.39932	2.83373
		Pbr010582.1	B3-ARF	159.479	97.668	95.9928	148.468	51.228	74.2334	61.673
		Pbr016201.1	B3-ARF	18.14	7.21262	13.5373	6.34946	14.8779	34.8597	11.6962
		Pbr027421.1	B3-ARF	1.93744	0.273769	1.05534	0.671394	1.04804	6.95395	1.36222
		Pbr027725.1	B3-ARF	61.6712	38.3636	34.1301	42.822	106.995	95.3627	75.5729
		Pbr037271.1	B3-ARF	1.81331	0.293418	0.665757	1.4724	2.27169	3.18298	2.04399
		Pbr037412.1	B3-ARF	10.6395	3.02579	4.708	3.46668	10.1109	11.6466	7.26759
		Pbr041836.1	B3-ARF	4.81125	7.17372	9.54744	9.62853	1.10855	0.89284	1.36405
		Pbr005006.1	BES1	10.8372	3.92272	2.95989	2.92266	6.45605	11.2268	5.38544
		Pbr022869.1	BES1	10.3868	3.60923	3.22594	2.44418	8.16569	7.07469	7.66712
		Pbr000207.1	bHLH	109.287	97.6578	82.4489	103.677	53.0865	40.5168	50.4387
		Pbr000478.1	bHLH	0	20.2465	46.089	13.3589	1.83745	3.58097	1.76516
		Pbr000622.1	bHLH	25.6337	12.413	5.85259	5.19795	27.0861	24.0234	13.6001
		Pbr001568.2	bHLH	4.78703	0.600288	0.212853	0.324221	0.656102	1.52788	0.415805
		Pbr002358.2	bHLH	0.199207	0.807052	0.47949	0.906993	0.143123	0.0381784	0.152603
		Pbr004947.1	bHLH	20.3624	8.6694	2.26765	4.26726	7.17636	0.195938	0.191792
		Pbr005087.1	bHLH	0.49023	9.34161	1.93901	1.29543	0.426156	0.794698	0.723347
		Pbr005095.1	bHLH	9.96196	18.372	28.9387	22.6676	7.07665	8.77394	6.50453
		Pbr005984.1	bHLH	19.4115	16.8819	12.8241	12.8615	5.80812	3.42144	7.36244
		Pbr006313.1	bHLH	0	0	1.37544	0	0.331439	3.91618	11.5455
		Pbr007168.1	bHLH	53.646	79.1278	60.9417	65.8131	34.5954	33.2207	20.6433
		Pbr009541.1	bHLH	7.14588	2.69178	4.5387	2.37973	32.8633	51.7712	39.4473
		Pbr011456.1	bHLH	17.1332	83.6054	61.6287	60.7055	37.4278	45.2977	33.2313
		Pbr013200.1	bHLH	7.35512	1.83977	2.25194	2.38669	3.8452	4.17188	4.32263
		Pbr013890.1	bHLH	19.8506	6.70648	7.15149	4.25001	15.0737	12.0853	15.7981
		Pbr017379.1	bHLH	0.2322	0.0651536	0.287396	0.201043	0.452971	0.852475	0.959308
		Pbr019649.1	bHLH	0	1.84096	0.804544	17.4156	0	0	0.199529
		Pbr019661.2	bHLH	0.250089	0.713849	1.59087	0.954797	0.361283	0.219577	0.638459
		Pbr019789.1	bHLH	1.30109	2.04617	1.91742	1.89378	1.25387	0.915133	0.50377
		Pbr022391.1	bHLH	3.6145	19.5139	17.2641	14.2226	5.39628	8.73975	4.50583
		Pbr022398.1	bHLH	1.5251	6.4953	5.31306	4.46671	2.3702	2.71884	1.44043
		Pbr023206.1	bHLH	3.29945	2.92159	3.98692	2.8193	9.80776	18.3445	14.1704
		Pbr023800.1	bHLH	28.1268	29.1235	39.4041	23.611	16.6246	19.6886	15.4112
		Pbr024631.1	bHLH	0.0374166	1.13793	1.78925	0.799019	0.191398	0.0724758	0.446682
		Pbr025285.1	bHLH	16.1124	8.41284	13.0036	6.00859	16.22	24.6113	21.0773
		Pbr026078.1	bHLH	15.9906	12.1377	7.57676	11.8533	4.07946	2.51174	5.45232
		Pbr030032.1	bHLH	5.39587	2.59512	3.85495	2.38463	5.37773	8.62065	4.79702
		Pbr032962.1	bHLH	4.6783	2.39359	3.19826	0.427686	2.90662	6.32319	2.21845
		Pbr034262.2	bHLH	4.4762	0.939416	0.821111	0.470086	4.02692	3.21242	2.37888
		Pbr037054.1	bHLH	0.612761	2.38017	2.7419	0.788777	0	0.0186652	0.177286
		Pbr037716.1	bHLH	0.0945498	3.06316	0.736324	2.40221	0.272311	0	0.114265
		Pbr038574.1	bHLH	0.0647419	0.291769	0.473559	0.186282	0.0966543	0	0
		Pbr038723.1	bHLH	5.10909	17.2912	15.4443	13.5485	6.05657	7.12232	3.28118
		Pbr041849.1	bHLH	3823.14	3441.48	2728.8	3950.12	765.479	683.618	1165.95
		Pbr042466.1	bHLH	10.3535	1.30137	1.48189	2.18329	4.88534	4.30639	4.29011
		Pbr042561.1	bHLH	1.17526	6.23491	4.87469	4.92965	1.77948	1.28634	0.616176
		Pbr001076.1	bZIP	21.1934	2.7861	2.67091	1.47443	6.60861	4.4718	5.8162
		Pbr002622.1	bZIP	28.4982	19.2591	24.4279	35.5348	9.68293	12.4584	5.58601
		Pbr003750.1	bZIP	8.97193	14.1208	6.16784	15.1611	4.89211	2.73197	3.60517
		Pbr005556.1	bZIP	0.526394	3.145	1.90533	0.935349	0.36443	0.478891	0.266124
		Pbr005557.1	bZIP	11.8947	27.5683	23.8768	13.6962	6.77436	5.88435	5.75681
		Pbr005860.1	bZIP	4.83654	14.9597	13.5076	5.57943	3.44747	3.76873	3.80563
		Pbr005861.1	bZIP	7.91727	7.75978	5.42944	8.41232	3.69329	4.98412	3.09491
		Pbr005914.1	bZIP	1891.79	1057.49	561.256	1342.13	302.219	149.356	135.43
		Pbr007589.1	bZIP	10.1298	43.321	35.8831	47.3092	3.2722	3.23249	6.21287
		Pbr013133.1	bZIP	4.28638	5.74618	5.15657	7.602	1.21811	0.755735	0.375139
		Pbr017284.1	bZIP	16.4638	18.814	6.42858	60.976	3.41092	0.826865	0.589773
		Pbr019779.1	bZIP	10.0917	1.00699	0.418456	3.75099	0.373358	0.113699	0.427206
		Pbr022503.1	bZIP	1.10009	2.79709	2.44177	1.21762	0.727596	0.712086	0.470384
		Pbr027818.1	bZIP	98.6266	114.14	104.069	122.411	29.2429	32.9371	19.7517
		Pbr028080.1	bZIP	14.4561	35.5543	35.0957	21.6939	12.2135	14.0339	13.33
		Pbr028081.1	bZIP	7.19037	16.0551	10.5445	17.1778	5.30037	4.87283	4.12767
		Pbr036339.1	bZIP	23.6776	7.29638	7.10065	11.9125	18.9441	16.4766	16.2951
		Pbr013295.1	C2C2-CO-like	4.1938	1.91927	1.87335	1.05353	18.0979	11.3572	4.05348
		Pbr016562.1	C2C2-CO-like	7.55545	0.150896	0.128935	0.0221456	0.337582	1.35285	0.435683
		Pbr019957.1	C2C2-CO-like	64.2	27.9013	28.1583	37.7522	84.2898	90.1337	82.4448
		Pbr022230.1	C2C2-CO-like	31.8636	55.2794	63.9914	36.663	18.8098	39.5486	32.8069
		Pbr026954.1	C2C2-CO-like	6.54784	3.79797	2.73197	3.37878	9.81268	7.88624	7.2207
		Pbr028831.1	C2C2-CO-like	0.696871	0.152854	0.336602	0.195324	1.05804	1.19441	1.17362
		Pbr036464.1	C2C2-CO-like	4.67331	0.591706	1.21016	0.333738	11.8077	13.5424	6.99288
		Pbr000328.1	C2C2-Dof	23.0284	3.2762	3.73264	1.15222	8.76543	9.11121	13.7175
		Pbr000384.1	C2C2-Dof	3.34126	1.96354	3.57304	3.52067	8.76857	4.49733	6.02176
		Pbr006745.1	C2C2-Dof	0.766908	0.199908	0.239606	0.208006	1.02906	0.346161	1.56349
		Pbr008854.1	C2C2-Dof	16.9917	8.21494	8.22467	5.73478	23.7173	26.1554	22.4603
		Pbr013550.1	C2C2-Dof	4.26468	5.58537	2.43788	3.52866	2.24103	1.96545	2.20484
		Pbr016237.1	C2C2-Dof	2.08027	0.0576862	0.199459	0.366072	0.375199	1.89611	0.45575
		Pbr020201.1	C2C2-Dof	49.7718	4.84989	8.18742	3.6134	17.6935	33.0701	18.6312
		Pbr035111.1	C2C2-Dof	21.2904	3.2643	4.88479	5.9626	10.9812	11.6322	18.3599
		Pbr004761.1	C2C2-GATA	9.23679	11.7492	16.2301	8.35009	20.0207	19.9535	18.5932
		Pbr015599.1	C2C2-GATA	3.57089	0.241727	0.570745	0.160644	1.3041	4.08334	2.29129
		Pbr022166.2	C2C2-GATA	41.7782	19.6311	26.0805	13.5801	27.0316	42.1196	38.166
		Pbr018492.1	C2C2-YABBY	22.734	9.60068	6.60441	4.94998	17.3293	18.4046	11.775
		Pbr022635.2	C2C2-YABBY	76.8453	41.9375	24.2652	15.4308	53.2122	39.3965	37.5313
		Pbr004446.2	C2H2	308.598	320.929	272.65	552.06	252.658	117.508	257.74
		Pbr006167.1	C2H2	14.8986	5.76707	7.85837	12.371	11.6448	11.1844	14.9849
		Pbr007236.1	C2H2	11.5877	11.7106	9.67696	10.6586	0.642849	0.16015	0.811816
		Pbr008168.1	C2H2	1.48744	4.92172	1.50702	18.3588	1.86349	0.562183	1.18272
		Pbr010772.1	C2H2	37.5229	12.5402	15.6658	4.31059	39.6997	39.8159	30.4586
		Pbr012152.1	C2H2	64.2879	26.5968	43.4301	18.6567	76.3629	90.9002	66.6969
		Pbr012192.1	C2H2	3.95843	0.953311	1.34447	0.62579	2.22819	3.10982	2.06645
		Pbr016219.1	C2H2	5.02906	5.99011	8.5629	1.80179	21.1766	22.1654	6.63541
		Pbr020020.1	C2H2	1.7966	18.9763	20.0878	7.58075	23.0374	27.0323	25.5237
		Pbr020098.1	C2H2	97.9481	40.562	45.2072	29.6678	76.2977	78.6754	79.5101
		Pbr020403.1	C2H2	3.93573	1.62063	2.32512	1.30276	3.60932	4.58344	4.20039
		Pbr021137.1	C2H2	6.56858	0.730449	1.31932	0.449837	1.48807	5.30842	1.78556
		Pbr021979.1	C2H2	35.6794	27.252	30.1643	27.7242	4.0875	9.89922	7.52276
		Pbr023394.1	C2H2	1.90062	1.65999	1.39406	2.16328	0.687735	0.790588	0.569107
		Pbr027475.1	C2H2	0	0.325073	0.858495	0.672911	0	0	0
		Pbr028202.1	C2H2	0	0.393248	0.369085	5.72897	0.0852879	0	0.230524
		Pbr028264.1	C2H2	0.332289	0.245033	0.425507	0.198671	0.896507	1.75947	0.299173
		Pbr029012.1	C2H2	9.46698	0.504789	0.598905	0.784697	2.66651	1.92095	3.57693
		Pbr029706.1	C2H2	73.152	20.601	14.0355	21.7647	61.4114	54.0635	32.4288
		Pbr030369.1	C2H2	47.7089	1.69154	3.6429	1.92803	19.3488	23.9593	13.318
		Pbr031162.1	C2H2	9.21417	1.30203	1.05089	1.58368	3.96778	3.65506	2.61216
		Pbr032492.1	C2H2	8.72532	2.80086	4.86229	2.06472	11.4609	10.2589	7.47335
		Pbr033513.1	C2H2	0.60634	0.390106	1.30083	0.181902	1.40034	3.67735	1.95852
		Pbr033995.1	C2H2	1.28749	2.22987	7.00074	3.92538	0.840386	0.9211	3.27141
		Pbr036965.1	C2H2	6.42513	3.44986	3.27827	4.26977	2.04582	2.80574	1.64276
		Pbr038802.1	C2H2	8.38785	3.02657	3.68805	1.71101	4.51981	9.72494	4.4781
		Pbr040429.1	C2H2	1.72941	0.441707	0.444394	4.82668	0.181939	0.0160938	0.655667
		Pbr042299.1	C2H2	16.7187	17.5153	10.8545	32.1448	10.802	4.70571	16.949
		Pbr005182.1	C3H	26.3265	22.4787	15.9609	29.0658	13.8218	9.76818	14.0963
		Pbr010599.1	C3H	2.80116	3.23517	2.1521	4.06438	1.81307	1.96882	0.792014
		Pbr010912.1	C3H	35.5771	3.49717	3.66393	2.73995	6.51105	9.10444	7.26348
		Pbr014832.1	C3H	42.7785	21.0949	16.4406	28.2892	13.8676	13.0588	8.27992
		Pbr015556.1	C3H	6.64376	1.08874	1.57336	0.892106	3.43971	12.4685	7.29214
		Pbr019807.1	C3H	27.574	270.284	517.056	120.878	596.607	944.398	520.239
		Pbr026044.1	C3H	15.3031	26.0165	14.0734	20.2629	12.9838	5.33152	17.4172
		Pbr031181.1	C3H	5.46716	2.75902	3.20887	3.23265	2.5529	2.33758	1.56147
		Pbr032113.1	C3H	3.79876	3.49635	2.77065	3.91531	2.40667	1.79074	1.53308
		Pbr042193.1	C3H	20.4999	4.0893	5.61726	4.26658	9.63583	9.56814	8.2183
		Pbr034663.1	CAMTA	13.7581	10.2612	9.53318	6.2249	13.5985	15.1564	15.0294
		Pbr035644.2	CAMTA	44.4015	22.2237	24.3697	18.1628	37.3401	41.556	43.4972
		Pbr000957.1	CPP	2.08258	1.60127	2.17245	2.99226	0.873282	0.754109	0.486524
		Pbr009223.1	CPP	2.7564	3.28661	3.53094	6.16879	1.40377	2.05275	1.94272
		Pbr039032.1	CPP	0.663137	1.019	1.34382	2.69205	0.647503	0.970391	0.864071
		Pbr022786.1	DBB	3.30462	0.794654	2.79164	0.723541	10.8533	3.94651	1.95198
		Pbr038976.1	DBB	12.4827	10.9783	18.7273	12.7023	4.52866	10.4839	5.6012
		Pbr001473.1	DBP	2.21051	5.71375	6.37913	13.0678	2.87717	2.78727	2.52986
		Pbr023517.1	DDT	8.37931	13.2674	13.9189	16.4401	6.86916	6.74155	6.35352
		Pbr004535.1	EIL	20.3309	36.8011	38.5119	35.3414	12.9901	17.7328	12.9309
		Pbr004574.1	EIL	1.03922	2.6272	2.30552	2.1683	0.694955	1.13715	0.919764
		Pbr010446.1	EIL	1.72826	1.86504	3.21791	2.46447	1.12216	1.28125	2.15812
		Pbr019035.2	GARP-ARR-B	2.86853	4.31432	5.90162	1.58006	9.80327	13.5132	6.64746
		Pbr039458.1	GARP-ARR-B	0.0795387	0	0.0816002	0.153061	0.246725	0.117147	0.198
		Pbr039459.1	GARP-ARR-B	0.231017	0.104206	0.0560022	0.0151965	0.443829	0.187901	0.497878
		Pbr007679.1	GARP-G2-like	3.22338	0.526341	0.813149	0.0195884	1.23929	2.82189	0.688724
		Pbr007879.1	GARP-G2-like	3.56057	1.16669	0.298493	0.319629	1.86129	0.700757	1.38613
		Pbr014066.1	GARP-G2-like	4.24365	3.01218	2.00509	0.891557	4.86534	6.53064	4.03927
		Pbr025099.1	GARP-G2-like	2.42704	1.03731	1.20274	0.0228789	3.99334	2.47852	3.07202
		Pbr028332.1	GARP-G2-like	0.983085	0.182124	0.672845	0.253793	1.78159	0.762955	0.986431
		Pbr036624.1	GARP-G2-like	42.1945	15.7692	30.359	9.04493	29.6886	47.5285	30.3875
		Pbr041623.1	GARP-G2-like	81.4369	159.376	156.905	191.997	108.371	74.1742	89.1743
		Pbr021899.1	GNAT	14.138	7.14838	7.55191	5.94768	18.3515	14.4324	17.3159
		Pbr000044.1	GRAS	13.4572	9.09819	5.11002	5.67172	11.6399	12.6279	20.958
		Pbr003868.1	GRAS	18.9811	8.70412	7.76496	6.93427	13.5185	11.779	14.4415
		Pbr003874.1	GRAS	0.535768	0.128879	0.0433967	0.0765025	0.234696	0.38208	0.568427
		Pbr003875.1	GRAS	6.80557	2.92883	3.1359	3.37988	4.43804	5.57721	7.9844
		Pbr004512.1	GRAS	28.5548	8.03372	7.73569	9.50887	21.9453	24.7248	29.4747
		Pbr005254.1	GRAS	2.84224	0.342349	0.689969	0.208722	0.864399	1.31238	0.963975
		Pbr005472.1	GRAS	24.2025	2.5624	3.61404	1.89658	10.3981	19.0398	10.8062
		Pbr010041.1	GRAS	18.736	7.6688	10.3361	5.64264	8.10118	13.9892	14.0247
		Pbr012085.1	GRAS	37.1809	11.8588	14.2031	12.1225	33.9987	40.1087	39.9488
		Pbr014306.1	GRAS	2.9712	0.974748	0.778482	0.889845	2.80639	1.63569	3.46095
		Pbr016671.1	GRAS	12.421	4.1817	2.98299	2.37414	8.88522	5.59331	7.76763
		Pbr017150.1	GRAS	17.242	10.0731	10.2888	5.34423	11.0257	13.5248	10.9462
		Pbr018647.1	GRAS	23.6033	24.5339	40.9027	32.1984	13.2286	22.814	12.98
		Pbr018916.1	GRAS	4.18318	2.12713	2.42968	1.76543	3.63676	3.96598	3.8399
		Pbr018920.1	GRAS	7.84766	11.1865	12.6209	3.36467	11.359	17.9506	11.8764
		Pbr018922.1	GRAS	4.94549	3.86284	3.3352	6.20965	1.08466	2.74636	2.18637
		Pbr018923.1	GRAS	5.73558	2.47678	2.72457	0.588418	3.27305	5.63243	4.1746
		Pbr019422.1	GRAS	0.226759	0.462129	1.41859	0.595596	2.43801	2.25543	0.755783
		Pbr024319.1	GRAS	5.88212	1.40437	1.29045	0.243582	5.9438	4.41616	3.17498
		Pbr027642.1	GRAS	39.9508	52.1395	42.2736	44.592	24.3011	22.5765	18.827
		Pbr028237.1	GRAS	0.0134953	0.161613	0.243156	0.0488796	0.411747	0.821629	0.586147
		Pbr029703.1	GRAS	11.4559	4.65087	6.38558	2.85982	9.54339	12.0936	7.78125
		Pbr035386.1	GRAS	1.98642	2.66564	5.94711	3.6449	2.10274	4.0541	1.27888
		Pbr035399.1	GRAS	0.975427	1.04215	1.28022	1.84482	0.762635	1.16649	0.562664
		Pbr040068.1	GRF	5.93783	4.47051	6.79343	6.03065	6.03907	16.1894	9.53373
		Pbr001231.1	HB-BELL	153.338	308.712	355.381	206.709	112.986	117.013	111.892
		Pbr008379.1	HB-BELL	1.20361	0.390697	0.638706	0.490663	1.11473	2.16181	2.45118
		Pbr010333.1	HB-BELL	157.653	69.4865	127.729	78.6877	151.988	227.026	107.424
		Pbr011391.1	HB-BELL	0.0965602	1.22026	4.68628	0.828409	0.411622	1.79113	0.765353
		Pbr015799.1	HB-BELL	110.325	50.0048	63.2959	22.5426	79.7774	119.21	81.8384
		Pbr018979.1	HB-BELL	0.194452	0.0537764	0.0384024	0.141383	0.21952	0.614677	0.337074
		Pbr019357.1	HB-BELL	1.93383	0.413814	0.409012	0.549349	0.928579	1.6376	0.779547
		Pbr022850.1	HB-BELL	2.57773	1.52742	1.89082	1.3728	3.25325	3.49642	1.59318
		Pbr035906.1	HB-BELL	79.5983	41.5652	20.632	42.7137	56.8713	64.4052	67.7921
		Pbr004979.1	HB-HD-ZIP	241.233	419.31	420.837	299.766	148.704	149.171	123.269
		Pbr005447.1	HB-HD-ZIP	1.47332	0.327469	0.330311	0.559601	0.431763	1.21412	1.05339
		Pbr007829.1	HB-HD-ZIP	584.831	623.524	968.559	331.334	993.304	1218.69	980.279
		Pbr008217.1	HB-HD-ZIP	29.394	17.9941	7.92136	9.79399	22.1577	14.8596	30.4778
		Pbr008410.2	HB-HD-ZIP	6.79764	3.30642	4.73867	2.58834	7.68246	10.4761	6.57355
		Pbr013533.1	HB-HD-ZIP	109.305	496.929	654.383	353.85	209.512	242.53	88.4301
		Pbr017942.1	HB-HD-ZIP	18.8257	1.90875	4.09554	1.79773	5.55908	17.9248	7.61362
		Pbr018403.1	HB-HD-ZIP	286.688	155.707	232.861	86.2924	722.078	888.115	745.927
		Pbr023774.1	HB-HD-ZIP	4.31558	1.02475	1.13258	0.862013	3.42471	3.92103	4.4695
		Pbr029255.1	HB-HD-ZIP	1.66987	0.518574	1.31832	0.116699	0	0.084568	0.108036
		Pbr029399.1	HB-HD-ZIP	1.59892	0.608831	0.0736126	0.112688	1.72635	0.79649	2.53275
		Pbr034174.1	HB-HD-ZIP	27.7375	17.2026	6.86287	9.04884	24.1394	16.203	25.988
		Pbr035756.1	HB-HD-ZIP	3.25364	1.02464	0.629478	0.565564	2.14405	2.55692	2.7413
		Pbr036101.1	HB-HD-ZIP	553.747	418.931	557.414	294.495	657.49	843.338	632.794
		Pbr039116.1	HB-HD-ZIP	22.3403	5.30996	3.73059	5.79999	1.69296	3.09282	2.04193
		Pbr039143.1	HB-HD-ZIP	0.463665	0.0760414	0.328522	1.00664	2.913	1.38323	2.27537
		Pbr040074.1	HB-HD-ZIP	33.0299	167.56	230.323	125.101	311.915	425.756	365.62
		Pbr042103.1	HB-HD-ZIP	0	0.0101843	0	0	0.030016	0.504815	0.0763506
		Pbr007308.1	HB-KNOX	9.46336	6.20317	4.93808	4.3265	12.922	19.2752	12.5837
		Pbr027897.1	HB-KNOX	348.482	61.4467	75.3914	71.5022	230.059	226.758	226.031
		Pbr042526.1	HB-KNOX	277.969	270.639	174.03	159.71	388.394	467.273	395.679
		Pbr001554.1	HB-other	10.1231	7.24934	11.3769	4.1525	11.9919	22.602	11.7859
		Pbr001920.1	HB-other	42.7741	22.4843	23.5609	19.4909	47.5944	46.7106	53.4254
		Pbr017259.1	HB-other	0.226896	9.03755	6.53477	25.1958	0.15785	0.480191	0.425709
		Pbr027816.1	HB-other	11.1028	15.2634	12.5494	24.6006	11.2491	11.2951	10.6008
		Pbr038266.1	HB-other	0.0497527	0.203074	1.34146	5.59911	0.0788181	0.894286	1.05797
		Pbr037612.1	HB-PHD	3.56557	8.53774	7.49604	8.53821	3.85187	4.91777	2.77441
		Pbr041417.1	HB-PHD	2.50707	2.33783	1.59955	1.03485	2.85885	3.19167	2.32905
		Pbr011761.1	HB-WOX	18.9022	34.0056	28.8402	27.111	14.4929	12.376	18.7273
		Pbr037325.1	HB-WOX	2.88603	1.97993	3.40909	2.95556	0.776537	0.314419	1.00994
		Pbr001034.1	HMG	8.61018	12.884	5.01807	3.90666	16.4649	17.0466	17.5587
		Pbr007777.1	HSF	17.761	91.8173	110.004	84.4249	42.3561	46.1174	34.8271
		Pbr009953.1	HSF	2.03264	3.45511	6.73107	1.38829	3.9241	12.0495	3.78038
		Pbr019856.1	HSF	4.42902	7.76786	16.8099	10.4038	18.8503	31.2365	15.8638
		Pbr030422.1	HSF	0.923954	5.21377	7.40067	5.34466	2.12946	1.38628	2.17695
		Pbr021367.1	Jumonji	1.48804	1.42606	1.34109	1.09543	2.8088	2.34654	3.25586
		Pbr037170.1	Jumonji	2.39368	3.06041	3.11668	3.26538	1.89729	2.06492	1.5738
		Pbr011358.1	LIM	53.2344	28.3618	15.5741	30.6514	14.9436	11.6439	9.44146
		Pbr017998.1	LIM	345.507	35.1383	9.07247	18.921	110.008	54.3677	95.5988
		Pbr002946.1	LOB	0	0.0940972	1.61778	6.22637	0	0	0.0448761
		Pbr010978.1	LOB	0.0523189	0.558964	0.450543	4.13242	0	0	0.0604851
		Pbr012580.1	LOB	10.1448	2.14739	5.43984	2.28069	0.338487	0.444601	1.38701
		Pbr014581.1	LOB	3.74931	23.0871	15.262	82.5293	20.5073	2.3708	2.72032
		Pbr023528.1	LOB	33.8187	3.81608	2.34065	2.04053	8.09516	6.60006	7.21958
		Pbr025102.1	LOB	10.2712	1.78887	1.11335	3.60445	5.59157	4.37566	5.35489
		Pbr030670.1	LOB	15.0614	63.817	60.8439	37.1352	67.8582	62.692	74.6954
		Pbr036117.1	LOB	0.274529	0.607665	1.13843	0.444555	0.266881	0.0752366	0
		Pbr000379.1	LUG	4.72625	0.5067	1.74937	0.0782553	1.22962	4.178	0.601187
		Pbr000556.1	MADS-MIKC	32.1708	41.2599	49.1297	19.7647	55.0809	72.3201	39.7638
		Pbr013902.1	MADS-MIKC	2.18504	1.95697	1.03855	1.21448	6.62248	6.4381	3.36312
		Pbr029990.1	MADS-MIKC	97.0147	53.3491	50.2962	22.1421	94.5761	122.448	68.4052
		Pbr032787.2	MADS-MIKC	9.73614	8.79828	9.20876	3.74818	13.674	15.3712	9.73092
		Pbr008076.1	MADS-M-type	6.86871	8.86216	24.3263	20.5722	22.532	40.2426	31.1071
		Pbr020186.1	MADS-M-type	41.4008	14.416	19.3555	7.4349	21.1473	40.4922	14.8152
		Pbr022012.1	MADS-M-type	10.8798	2.79664	1.35065	0.0872669	13.7898	11.0107	11.8557
		Pbr027587.1	MBF1	9.92077	26.9922	45.6687	32.8622	69.1285	84.7108	70.468
		Pbr012471.1	mTERF	2.70272	1.87535	3.08239	1.56783	3.53769	4.32871	3.46085
		Pbr001520.1	MYB	0.387425	0.121382	0.160646	0.677728	1.66378	1.76031	1.84801
		Pbr002014.1	MYB	4.18218	2.41182	1.00407	4.86266	1.82068	0.49255	2.27474
		Pbr002549.1	MYB	0.365308	0.465462	0.377669	3.42273	0.0259409	0.0528754	0.0253707
		Pbr004276.1	MYB	1.11851	1.38402	0.853229	0.923776	0.149113	0.298461	0.0946769
		Pbr005982.2	MYB	2.77851	4.38042	4.35566	1.69316	11.8584	5.18276	7.50072
		Pbr006685.1	MYB	6.96349	20.1017	18.6436	10.5376	21.28	28.4979	22.2481
		Pbr008630.1	MYB	1.2951	0.0289426	0.153588	0	0.599668	1.81507	0.543621
		Pbr008748.1	MYB	4.48833	7.19412	4.92038	6.77356	1.1625	0.849463	1.10827
		Pbr011095.1	MYB	0.269403	0.0313185	0.115998	0	0.872381	0.468483	0.214883
		Pbr012264.1	MYB	3.94311	4.88452	8.75849	4.30285	10.8723	17.923	10.8226
		Pbr012310.1	MYB	1.03408	1.01222	0.48645	0.720912	0	0	0
		Pbr015309.1	MYB	76.7343	76.8042	92.752	138.258	155.926	130.295	169.734
		Pbr019262.1	MYB	26.3293	85.2193	94.3806	60.694	3.89887	1.50229	0.432427
		Pbr019687.1	MYB	73.9384	228.754	156.22	68.6057	12.9878	14.5917	5.16225
		Pbr020250.1	MYB	6.87431	9.6712	8.47886	6.47517	2.91636	3.93258	3.30972
		Pbr020295.1	MYB	43.2408	51.9007	29.5521	25.8449	106.879	96.218	65.7944
		Pbr020751.1	MYB	3.03772	8.95745	3.91494	8.45269	3.1453	3.40754	4.48858
		Pbr022028.1	MYB	107.999	22.4462	24.5887	17.3919	57.4233	87.2708	70.8478
		Pbr025199.1	MYB	18.6556	16.2421	14.2347	11.0571	20.7365	32.4227	28.9942
		Pbr026080.1	MYB	1.1098	0.846138	0.851891	0.323781	3.02125	1.1091	1.4431
		Pbr029261.1	MYB	0	1.52085	1.38962	1.60294	0	0	0.0280099
		Pbr033094.2	MYB	2.69262	0.707229	1.56507	2.43001	3.00194	2.6543	3.16939
		Pbr038922.1	MYB	15.7406	53.6699	55.8229	43.6675	11.966	16.6233	26.148
		Pbr003389.1	MYB-related	12.402	5.49966	4.52541	4.08365	11.2227	8.51466	15.6645
		Pbr003659.1	MYB-related	4.36239	2.71096	2.8844	1.51562	11.3208	9.34649	13.4469
		Pbr005120.1	MYB-related	40.8685	28.8036	32.5247	30.3576	34.9684	37.2712	63.0054
		Pbr007941.2	MYB-related	32.906	18.9618	21.9403	14.7581	25.8881	27.1847	30.937
		Pbr008287.1	MYB-related	50.4263	2.02091	2.23763	0.906384	3.60691	9.10056	12.1872
		Pbr009477.1	MYB-related	25.7928	15.2651	15.9124	13.1566	22.4862	25.2394	27.0236
		Pbr012635.1	MYB-related	25.6944	0.613561	0.579429	0.0715299	1.26779	4.40874	3.7223
		Pbr014161.1	MYB-related	87.4503	83.8835	107.858	31.264	234.3	249.755	211.402
		Pbr015239.1	MYB-related	10.4097	6.53612	7.58189	7.84474	11.7118	14.9118	18.787
		Pbr017611.1	MYB-related	5.31416	4.41244	3.51816	3.6054	7.29567	5.75613	8.00363
		Pbr018084.1	MYB-related	1.61958	0.228958	3.00804	0.568552	5.79127	14.845	9.54425
		Pbr019240.1	MYB-related	3.36893	1.58763	1.248	1.41979	3.48205	3.23904	4.26753
		Pbr027988.1	MYB-related	2.15585	1.98207	2.04884	4.57771	5.26767	2.41584	7.80866
		Pbr028308.1	MYB-related	8.25819	0.555945	1.04053	0.175293	1.83627	4.1313	0.481563
		Pbr034475.1	MYB-related	20.4394	18.1803	43.984	2.42697	179.986	501.451	44.9657
		Pbr035758.1	MYB-related	26.6474	47.7801	42.5628	49.7525	20.5663	35.3687	22.9616
		Pbr041371.1	MYB-related	1.54276	0.548911	0.690302	0.837346	3.91404	2.1018	7.4401
		Pbr000315.1	NAC	191.928	213.76	182.15	322.697	144.006	125.911	142.673
		Pbr007284.1	NAC	14.1603	5.87273	4.81909	7.00181	10.7674	11.6823	14.9808
		Pbr011082.1	NAC	0.081951	0.187557	0.324108	0.85346	0.327195	0.904742	3.35277
		Pbr013502.1	NAC	16.2468	9.96327	4.66546	6.07364	3.93428	3.30112	4.26645
		Pbr017204.1	NAC	0.521988	10.8925	15.3511	15.3581	0.288207	1.26172	0.754293
		Pbr019210.3	NAC	17.0731	2.40883	2.8652	3.20819	8.89708	7.69439	11.8635
		Pbr019211.1	NAC	29.7875	7.28228	6.18677	12.2165	38.7096	10.538	54.0324
		Pbr019214.6	NAC	0.540494	0.522858	0.346196	0.295794	0.924733	0.458704	1.53077
		Pbr019289.1	NAC	1.34069	27.9413	59.8532	69.9338	6.24727	16.0094	14.7379
		Pbr025899.1	NAC	3.70063	1.04123	0.736802	0.648123	1.28194	1.38101	2.09317
		Pbr026949.2	NAC	15.5243	74.1796	71.0872	193.774	199.838	87.1142	355.632
		Pbr027295.1	NAC	1.14644	0.0299558	0.143975	0.0321586	1.16888	1.6367	1.06008
		Pbr027956.1	NAC	52.3964	17.4483	20.7748	18.8944	7.5874	8.52884	3.06133
		Pbr030137.1	NAC	51.8528	21.9305	14.0096	38.7363	13.5482	6.63903	14.9775
		Pbr032225.1	NAC	219.022	50.3095	43.4443	47.8052	135.376	82.316	152.949
		Pbr032226.1	NAC	114.599	14.8708	10.4461	25.3329	47.586	13.4652	82.4275
		Pbr032228.1	NAC	0.694978	0.484291	0.750657	0.137796	2.01404	1.24423	1.54331
		Pbr038436.1	NAC	0.661476	3.28587	7.67045	12.1026	0.821898	1.38458	2.03485
		Pbr041034.1	NAC	0.646579	0.053544	0.278489	0.112125	3.76078	2.56299	5.56311
		Pbr041562.1	NAC	19.5309	4.95632	9.22752	4.31019	2.29167	2.51047	2.03956
		Pbr028356.1	NF-X1	30.3551	6.69412	7.22151	12.6989	25.4089	11.3303	14.6287
		Pbr004907.1	NF-YA	17.0197	6.69047	7.09169	8.48411	15.0123	14.8635	16.9155
		Pbr006945.1	NF-YA	10.2665	11.8304	13.8648	11.1239	17.1468	29.9591	27.1881
		Pbr042102.1	NF-YA	25.3825	11.1892	18.9628	12.3397	22.6125	41.7124	33.3723
		Pbr022077.1	NF-YB	230.217	203.334	146.65	555.06	91.6928	73.295	163.305
		Pbr017136.1	NF-YC	2.59613	1.38907	1.15594	0.644438	1.70939	1.88816	2.46179
		Pbr029115.1	NF-YC	46.19	27.4957	34.956	22.7101	54.2634	44.6787	51.4185
		Pbr011904.1	OFP	0.501738	3.14434	2.9933	1.98208	1.21876	0.524481	1.18403
		Pbr020090.1	OFP	0.138763	0.0497975	0.165157	0	0.0845127	0.184787	0.618377
		Pbr002199.1	Others	10.5395	14.55	21.8558	16.1976	0.0476838	0.297715	0.527043
		Pbr003667.1	Others	25.2198	5.32086	14.4129	2.7669	33.5404	34.3147	13.0836
		Pbr004323.1	Others	2.97852	3.10893	6.07858	6.53834	0.745106	1.32294	0.466588
		Pbr011255.1	Others	220.477	45.4035	34.5137	34.4732	79.9643	101.018	99.4265
		Pbr022252.1	Others	139.247	23.036	27.3228	36.9911	32.3603	71.5052	61.2706
		Pbr023072.1	Others	83.5511	160.115	191.067	155.841	8.68488	8.10466	11.8258
		Pbr023329.1	Others	7.75182	3.95296	4.69959	2.6121	7.8398	7.21391	7.80475
		Pbr034825.1	Others	0.190682	0.195074	0.186943	0.292398	0.0710981	0.0211974	0.0133699
		Pbr040340.1	Others	101.887	34.0229	47.0356	20.2407	63.0449	88.5231	75.299
		Pbr022736.1	PHD	2.04487	5.89865	6.04004	5.23837	3.37329	4.61032	2.40796
		Pbr028940.1	PHD	8.83774	6.35823	9.10868	6.03957	14.0799	12.8976	12.6716
		Pbr031466.1	PHD	2.51101	1.2378	2.34646	2.1885	3.29669	2.90677	2.32319
		Pbr031939.1	PHD	10.2155	9.746	5.35062	13.2989	7.31744	5.0527	5.96038
		Pbr012144.1	PLATZ	6.09063	7.93343	8.8452	15.8256	2.87278	4.57001	3.69828
		Pbr013873.1	PLATZ	83.0196	89.2279	187.325	98.0397	187.267	254.172	201.347
		Pbr015127.1	PLATZ	180.175	123.245	182.593	97.8713	227.771	364.847	317.136
		Pbr033358.1	PLATZ	4.81079	10.2041	8.4936	20.1318	9.54518	5.62633	9.70401
		Pbr023746.1	Pseudo ARR-B	2.59021	2.98319	7.2265	2.88243	7.49105	11.466	7.03859
		Pbr029328.1	Pseudo ARR-B	4.59101	3.03587	10.9495	4.1037	10.7583	20.8636	9.5033
		Pbr040056.1	Pseudo ARR-B	64.1664	35.3259	41.6114	39.0874	76.6007	83.6992	48.3382
		Pbr041681.1	RB	6.23473	2.34415	2.57758	2.92718	4.69466	5.14346	5.99319
		Pbr007182.1	SBP	3.65096	2.03699	2.58897	4.1023	0.926977	1.5432	1.38515
		Pbr016235.1	SBP	33.5268	14.5555	12.787	31.8438	8.67842	8.46109	14.4844
		Pbr020183.1	SBP	8.09927	13.6777	16.3361	10.424	2.59113	4.39501	1.90294
		Pbr035121.1	SBP	0.512321	3.8438	1.44874	0.964924	0.725631	0.605139	0.65611
		Pbr038099.1	SBP	44.5068	63.7661	63.4353	30.6378	68.7657	137.085	81.2146
		Pbr019506.1	SET	1.2687	1.67125	1.31605	3.44035	0.705743	0.804347	1.2923
		Pbr022695.1	SET	23.2486	22.8793	34.9208	17.4387	32.0064	46.7504	38.2889
		Pbr025169.3	SET	1.9071	2.81809	2.08616	2.7418	1.94122	1.49963	1.08804
		Pbr031578.1	SET	2.73814	1.635	1.0247	0.577858	3.25584	1.69374	2.77945
		Pbr037811.2	SET	6.9617	6.97375	7.03674	4.2176	7.46221	7.74719	9.13559
		Pbr015798.1	SNF2	11.1795	7.0458	7.92323	13.563	6.44115	5.62927	6.41677
		Pbr011157.1	SRS	12.683	19.553	17.5203	21.2961	5.9497	4.82852	3.4276
		Pbr015817.1	SRS	1.43865	0.114977	0.0353058	0	1.07209	0.697154	0.648304
		Pbr027651.1	SRS	28.5078	11.0469	11.8195	29.2544	6.30137	6.33294	3.92481
		Pbr000065.1	SWI/SNF-BAF60b	2.75076	8.73481	9.97531	7.39597	4.57174	7.41391	3.03829
		Pbr022137.1	SWI/SNF-BAF60b	45.9477	55.5181	76.8897	50.4355	36.1702	37.768	32.9189
		Pbr031994.1	SWI/SNF-BAF60b	7.56306	5.91361	7.12411	8.98094	3.61209	5.41626	3.07035
		Pbr039773.1	SWI/SNF-BAF60b	43.7763	57.9153	65.925	33.098	60.5751	71.8805	81.3231
		Pbr007396.1	TAZ	12.8384	2.76299	2.75388	3.87242	8.11779	11.7273	7.37577
		Pbr024015.2	TAZ	2.75132	0.876825	2.02349	0.980966	5.69177	2.04383	1.9816
		Pbr001559.1	TCP	79.5479	171.955	148.122	150.497	53.567	50.7158	47.3721
		Pbr006641.1	TCP	7.40322	0.401063	0.783959	0.785413	1.9519	1.74105	1.30644
		Pbr013906.1	TCP	27.8546	15.6221	12.8084	7.7322	43.3193	17.4849	13.2324
		Pbr018814.1	TCP	4.78553	1.22127	1.50912	0.438203	4.64677	2.68717	2.54504
		Pbr020246.1	TCP	0.12576	1.174	5.995	3.94187	0	0.829304	0.922924
		Pbr020546.1	TCP	8.33295	5.44867	11.4616	4.0485	3.1846	2.80932	2.84004
		Pbr021770.1	TCP	3.85218	0.184084	0.396489	0.255885	2.26243	1.45077	1.95826
		Pbr026562.3	TCP	0.265468	0.115105	0.0436987	0.029121	0.618898	0.596376	0.371183
		Pbr037652.1	TCP	71.9001	16.3631	16.0825	28.5549	22.2555	34.3406	45.0463
		Pbr039105.1	TCP	17.0104	5.00459	4.75289	5.84341	13.6064	18.1481	15.3706
		Pbr041545.1	TCP	26.1348	35.8972	35.9543	22.4619	55.8046	50.1718	54.4225
		Pbr011711.1	Tify	16.388	8.20463	11.0341	8.46315	9.15674	32.9966	20.3262
		Pbr021115.2	Tify	8.69983	5.17156	12.8382	7.61049	12.6673	34.099	15.3128
		Pbr028362.1	Tify	38.4144	10.0102	9.63108	5.43221	15.2552	17.813	16.4505
		Pbr038836.1	Tify	9.10995	2.0627	0.736994	1.40092	3.40156	5.76879	5.72533
		Pbr002366.1	TRAF	7.9529	1.24529	2.07999	0.747728	4.00071	9.47089	6.96265
		Pbr019358.1	TRAF	10.8073	10.6669	13.3466	6.45822	17.7358	18.7542	20.4888
		Pbr021491.1	TRAF	3.88056	0.42001	0.263994	1.4007	3.29431	0.908751	4.21307
		Pbr021492.1	TRAF	9.04687	5.21101	5.51244	3.13242	9.81222	8.55256	13.2908
		Pbr027919.1	TRAF	10.337	7.34105	6.48051	4.9068	16.7189	16.0593	21.9248
		Pbr031494.1	TRAF	1.09341	0.599974	1.21775	0.859248	1.8244	3.00956	2.3941
		Pbr032739.1	TRAF	0.9327	0.447595	1.00877	0.688637	1.64066	1.61987	1.68713
		Pbr004384.1	Trihelix	32.5795	10.8765	13.7456	12.377	23.1254	32.4137	24.1505
		Pbr004385.1	Trihelix	21.0666	7.77923	8.06502	9.14252	12.6401	17.4078	13.6377
		Pbr005503.1	Trihelix	0.353095	0.0320451	0.0326588	0.04924	0.246912	0.606948	0.440457
		Pbr009547.1	Trihelix	0.209384	0.522085	0.54063	0.685409	2.1773	1.95344	3.25005
		Pbr010535.1	Trihelix	11.8426	1.73757	2.45808	2.35231	4.57382	9.90749	6.35199
		Pbr015653.1	Trihelix	10.6467	5.0503	2.98522	5.78695	6.23469	6.65594	6.46802
		Pbr016796.1	Trihelix	1.60528	0.213416	0.494494	0.180444	0.672847	1.34901	1.29574
		Pbr017838.1	Trihelix	4.59515	1.51211	1.53312	1.18503	2.46067	1.69451	3.15408
		Pbr033039.2	Trihelix	2.00859	2.86735	5.76786	5.85325	7.186	6.0485	8.28606
		Pbr036250.1	Trihelix	17.5606	15.0304	17.5133	9.81223	21.671	22.1072	23.4341
		Pbr036349.1	Trihelix	1.16615	1.3984	2.34537	2.87266	4.23536	6.54898	5.74458
		Pbr041991.1	Trihelix	5.25776	6.78394	6.75222	4.45912	3.22387	5.63302	3.81225
		Pbr005942.1	TUB	13.2831	13.3597	8.04896	8.42277	2.89605	2.3552	1.20667
		Pbr011199.1	TUB	66.1083	61.8127	68.2333	57.0623	151.926	112.096	144.058
		Pbr020134.1	TUB	0.306033	2.60699	0.903555	0.610662	0.2308	0.61732	0.166463
		Pbr039130.1	Whirly	1.74631	1.97066	4.60682	1.59435	3.53177	6.10766	5.45108
		Pbr000122.1	WRKY	10.2485	111.436	101.232	163.8	9.79344	16.1979	16.7614
		Pbr004885.1	WRKY	19.4463	11.2481	12.8106	13.3257	1.96272	3.05332	1.16096
		Pbr007354.1	WRKY	43.2495	35.1153	28.3417	26.8313	60.0579	53.4903	60.966
		Pbr009057.1	WRKY	15.3161	3.8826	6.45235	2.15546	14.0029	22.2031	14.577
		Pbr013092.1	WRKY	17.3746	10.5028	13.0243	14.6591	4.72515	5.62754	8.50176
		Pbr014160.1	WRKY	2.65987	0.685327	1.00013	0.472167	1.22666	4.57898	1.03286
		Pbr019030.1	WRKY	1.54908	0.62031	0.724465	0.265718	0	0.415574	0.220643
		Pbr025184.1	WRKY	15.2875	7.91801	9.81102	8.00984	11.5272	10.5167	19.3134
		Pbr029950.1	WRKY	9.50818	6.44011	6.35782	4.99988	15.289	15.5557	14.1647
		Pbr034115.1	WRKY	1.39155	0.647157	0.33376	0.549993	0.0455959	0.092877	0.0799516
		Pbr034242.2	WRKY	38.1317	29.1191	32.7106	19.7652	38.7538	50.765	51.2248
		Pbr041200.1	WRKY	69.4188	66.3591	62.0773	50.4526	118.252	135.034	127.655
		Pbr041407.1	WRKY	9.68869	14.4025	16.2246	18.6319	11.4987	11.4228	8.54354
		Pbr042036.1	WRKY	0.192337	0.454353	0.678368	0.562327	2.08445	1.83864	1.36601
		Pbr042883.1	WRKY	4.25096	4.57468	11.3998	20.637	3.46151	5.4265	7.40246
		Pbr014320.1	zf-HD	2.44532	1.59815	0.966526	1.28225	2.36592	3.19008	2.89509
		Pbr019263.1	zf-HD	135.28	390.041	369.934	633.149	55.6586	8.15706	10.9467
		Pbr035878.1	zf-HD	2.76428	5.47572	0.865206	0.372421	7.66701	6.25332	0.812988
		Pbr039094.1	zf-HD	0.112237	0.550176	0.673325	0.164467	7.32892	26.4869	15.3732

## Sheet: Table S8
	Table S8 Alternation in gene expression profiles of 40 differentially expressed TFs after transient overexpression of PbrACO54 gene in ‘Kolar’ pear
	Gene ID		Gene family	Sample/gene expression abundance (FPKM)
				Control (empty vector)	OE-PbrACO54
		Pbr025102.1	LOB	9.90481	4.54655
		Pbr025174.1	AP2/ERF-ERF	23.9146	21.7479
		Pbr000396.1	AP2/ERF-ERF	29.6966	32.6272
		Pbr039417.1	B3	3.89236	3.87357
		Pbr013200.1	bHLH	2.14509	2.19303
		Pbr042466.1	bHLH	11.7005	7.56352
		Pbr036339.1	bZIP	15.5061	17.9748
		Pbr001076.1	bZIP	0.441847	0.339811
		Pbr035111.1	C2C2-Dof	15.7203	7.19872
		Pbr000328.1	C2C2-Dof	4.1935	3.07216
		Pbr006167.1	C2H2	19.5007	4.06413
		Pbr029012.1	C2H2	1.1306	0.324694
		Pbr031162.1	C2H2	1.46083	1.65951
		Pbr030369.1	C2H2	3.78613	1.4901
		Pbr042193.1	C3H	9.07762	2.49299
		Pbr003868.1	GRAS	7.33267	5.73443
		Pbr035906.1	HB-BELL	62.1667	86.005
		Pbr005447.1	HB-HD-ZIP	1.08045	1.17636
		Pbr027897.1	HB-KNOX	136.155	50.7985
		Pbr017998.1	LIM	34.3206	6.40288
		Pbr023528.1	LOB	8.62614	6.98846
		Pbr008287.1	MYB-related	4.31671	0.890849
		Pbr019210.3	NAC	33.2798	5.3628
		Pbr032225.1	NAC	42.7878	12.3556
		Pbr032226.1	NAC	214.308	26.4138
		Pbr007284.1	NAC	19.0301	5.92502
		Pbr025899.1	NAC	4.06545	1.0483
		Pbr028356.1	NF-X1	8.88852	8.80794
		Pbr004907.1	NF-YA	8.53925	2.43585
		Pbr022252.1	Others	24.9295	16.2074
		Pbr011255.1	Others	30.7958	44.6046
		Pbr041681.1	RB	5.03995	4.18525
		Pbr037652.1	TCP	28.8868	14.5812
		Pbr021770.1	TCP	4.24115	3.29686
		Pbr006641.1	TCP	0.150017	0.468846
		Pbr038836.1	Tify	1.02964	0.160299
		Pbr021491.1	TRAF	2.63581	0.626832
		Pbr015653.1	Trihelix	11.8815	9.1594
		Pbr004385.1	Trihelix	8.94799	6.91572
		Pbr017838.1	Trihelix	2.27618	0.689418
